# Supplementary material for: A cubic calcium oxynitrido-silicate, Ca2.89Si2N1.76O4.24
Source: Acta Crystallogr Sect E Struct Rep Online. 2011 Oct 29;67(Pt 11):i66. doi: 10.1107/S1600536811042607 (PMC3246911; doi:10.1107/S1600536811042607)
Supplement: Supplementary file 1 [file e-67-00i66-sup1.cif]

##############################################################################
#                                                                            #
# This CIF contains the data in a paper accepted for publication in          #
# Acta Crystallographica Section E. It conforms to the requirements of       #
# Notes for Authors for Acta Crystallographica Section E, and has been       #
# peer reviewed under the auspices of the IUCr Commission on Journals.       #
#                                                                            #
# Full details of the Crystallographic Information File format               #
# are given in the paper "The Crystallographic Information File (CIF):       #
# a New Standard Archive File for Crystallography" by S. R. Hall, F. H.      #
# Allen and I. D. Brown [Acta Cryst. (1991), A47, 655-685].                  #
#                                                                            #
# The current version of the core CIF dictionary is obtainable from          #
# ftp://ftp.iucr.org/pub/cif_core.dic.                                       #
#                                                                            #
# Software is freely available for graphical display of the structure(s)     #
# in this CIF. For information consult the CIF software page                 #
# http://www.iucr.org/resources/cif/software.                                #
#                                                                            #
# This file may be used for bona fide research purposes within the           #
# scientific community so long as proper attribution is given to the journal # 
# article from which it was obtained.                                        #
#                                                                            #
##############################################################################
data_I
_audit_creation_method
                  'Manual editing using encifer, of the cif file from SHELXL-97'
_chemical_name_systematic
;
tricalcium oxynitride silicate
;
_chemical_name_common     ?
_chemical_formula_moiety     ?
_chemical_formula_sum     'Ca2.894 N1.760 O4.240 Si2'
_chemical_formula_iupac     'Ca2.89 Si2 N1.76 O4.24'
_chemical_formula_weight     264.65
_chemical_melting_point     ?
_symmetry_cell_setting     cubic
_symmetry_space_group_name_H-M     'P a -3'
_symmetry_space_group_name_Hall     '-P 2ac 2ab 3'
loop_
    _symmetry_equiv_pos_as_xyz
    'x, y, z'
    '-x+1/2, -y, z+1/2'
    '-x, y+1/2, -z+1/2'
    'x+1/2, -y+1/2, -z'
    'z, x, y'
    'z+1/2, -x+1/2, -y'
    '-z+1/2, -x, y+1/2'
    '-z, x+1/2, -y+1/2'
    'y, z, x'
    '-y, z+1/2, -x+1/2'
    'y+1/2, -z+1/2, -x'
    '-y+1/2, -z, x+1/2'
    '-x, -y, -z'
    'x-1/2, y, -z-1/2'
    'x, -y-1/2, z-1/2'
    '-x-1/2, y-1/2, z'
    '-z, -x, -y'
    '-z-1/2, x-1/2, y'
    'z-1/2, x, -y-1/2'
    'z, -x-1/2, y-1/2'
    '-y, -z, -x'
    'y, -z-1/2, x-1/2'
    '-y-1/2, z-1/2, x'
    'y-1/2, z, -x-1/2'
_cell_length_a     15.06260(10)
_cell_length_b     15.06260(10)
_cell_length_c     15.06260(10)
_cell_angle_alpha     90.00
_cell_angle_beta     90.00
_cell_angle_gamma     90.00
_cell_volume     3417.45(4)
_cell_formula_units_Z     24
_cell_measurement_reflns_used     19622
_cell_measurement_theta_min     3.8180
_cell_measurement_theta_max     32.2290
_cell_measurement_temperature     293(2)
_exptl_crystal_description     block
_exptl_crystal_colour     colourless
_exptl_crystal_size_max     0.10
_exptl_crystal_size_mid     0.06
_exptl_crystal_size_min     0.02
_exptl_crystal_density_diffrn     3.087
_exptl_crystal_density_meas     ?
_exptl_crystal_density_method     'not measured'
_exptl_crystal_F_000     3158
_exptl_absorpt_coefficient_mu     3.178
_exptl_absorpt_correction_type     multi-scan
_exptl_absorpt_process_details
;
(Crysalis RED; Oxford Diffraction, 2008)
;
_exptl_absorpt_correction_T_min     0.67
_exptl_absorpt_correction_T_max     0.94
_diffrn_ambient_temperature     293(2)
_diffrn_radiation_type     MoK\a
_diffrn_radiation_wavelength     0.71073
_diffrn_radiation_source     'fine-focus sealed tube'
_diffrn_radiation_monochromator     graphite
_diffrn_measurement_device_type
                            'Oxford Diffraction XcaliburIII with Sapphire-3 CCD'
_diffrn_measurement_method     '\w scans at different \f'
_diffrn_detector_area_resol_mean     16.5467
_diffrn_reflns_number     30793
_diffrn_reflns_av_R_equivalents     0.0269
_diffrn_reflns_av_sigmaI/netI     0.0116
_diffrn_reflns_theta_min     3.83
_diffrn_reflns_theta_max     32.30
_diffrn_reflns_theta_full     32.30
_diffrn_measured_fraction_theta_max     0.972
_diffrn_measured_fraction_theta_full     0.972
_diffrn_reflns_limit_h_min     -22
_diffrn_reflns_limit_h_max     18
_diffrn_reflns_limit_k_min     -18
_diffrn_reflns_limit_k_max     21
_diffrn_reflns_limit_l_min     -22
_diffrn_reflns_limit_l_max     21
_diffrn_standards_number     0
_diffrn_standards_interval_count     ?
_diffrn_standards_interval_time     ?
_diffrn_standards_decay_%     .
_refine_special_details
;
Refinement of <i>F</i>^2^ against ALL reflections. The weighted <i>R</i>-factor
<i>wR</i> and goodness of fit <i>S</i> are based on <i>F</i>^2^, conventional
<i>R</i>-factors <i>R</i> are based on <i>F</i>, with <i>F</i> set to zero for
negative <i>F</i>^2^. The threshold expression of <i>F</i>^2^ >
\s(<i>F</i>^2^) is used only for calculating <i>R</i>-factors(gt) <i>etc</i>.
and is not relevant to the choice of reflections for refinement.
<i>R</i>-factors based on <i>F</i>^2^ are statistically about twice as large
as those based on <i>F</i>, and <i>R</i>- factors based on ALL data will be
even larger.
;
_reflns_number_total     1982
_reflns_number_gt     1779
_reflns_threshold_expression     I>2s(I)
_refine_ls_structure_factor_coef     Fsqd
_refine_ls_matrix_type     full
_refine_ls_R_factor_all     0.0398
_refine_ls_R_factor_gt     0.0319
_refine_ls_wR_factor_gt     0.0667
_refine_ls_wR_factor_ref     0.0689
_refine_ls_goodness_of_fit_ref     1.220
_refine_ls_restrained_S_all     1.220
_refine_ls_number_reflns     1982
_refine_ls_number_parameters     113
_refine_ls_number_restraints     0
_refine_ls_hydrogen_treatment     ?
_refine_ls_weighting_scheme     calc
_refine_ls_weighting_details
         'calc w=1/[\s^2^(Fo^2^)+(0.0260P)^2^+5.7834P] where P=(Fo^2^+2Fc^2^)/3'
_atom_sites_solution_hydrogens     ?
_atom_sites_solution_primary     direct
_atom_sites_solution_secondary     difmap
_refine_ls_shift/su_max     0.001
_refine_ls_shift/su_mean     0.000
_refine_diff_density_max     0.865
_refine_diff_density_min     -0.760
_refine_ls_extinction_method     'SHELXL97 (Sheldrick, 2008)'
_refine_ls_extinction_coef     0.00048(5)
_refine_ls_extinction_expression
                                  'Fc^*^=kFc[1+0.001xFc^2^\l^3^/sin(2\q)]^-1/4^'
loop_
    _atom_type_symbol
    _atom_type_description
    _atom_type_scat_dispersion_real
    _atom_type_scat_dispersion_imag
    _atom_type_scat_source
    'Ca' 'Ca' 0.2262 0.3064
                         'International Tables Vol C Tables 4.2.6.8 and 6.1.1.4'
    'Si' 'Si' 0.0817 0.0704
                         'International Tables Vol C Tables 4.2.6.8 and 6.1.1.4'
    'O' 'O' 0.0106 0.0060
                         'International Tables Vol C Tables 4.2.6.8 and 6.1.1.4'
    'N' 'N' 0.0061 0.0033
                         'International Tables Vol C Tables 4.2.6.8 and 6.1.1.4'
_computing_data_collection     'Crysalis CCD (Oxford Diffraction, 2008)'
_computing_cell_refinement     'Crysalis RED (Oxford Diffraction, 2008)'
_computing_data_reduction     'Crysalis RED (Oxford Diffraction, 2008)'
_computing_structure_solution     'SHELXS97 (Sheldrick, 2008)'
_computing_structure_refinement     'SHELXL97 (Sheldrick, 2008)'
_computing_molecular_graphics     'DIAMOND (Brandenburg, 2001)'
_computing_publication_material
                            'PLATON (Spek, 2009) and SHELXL97 (Sheldrick, 2008)'
loop_
    _atom_site_type_symbol
    _atom_site_label
    _atom_site_fract_x
    _atom_site_fract_y
    _atom_site_fract_z
    _atom_site_U_iso_or_equiv
    _atom_site_adp_type
    _atom_site_calc_flag
    _atom_site_refinement_flags
    _atom_site_occupancy
    _atom_site_symmetry_multiplicity
    _atom_site_disorder_assembly
    _atom_site_disorder_group
    Si Si1 0.00530(3) 0.27221(3) 0.76315(3) 0.00633(9) Uani d . 1 1 . .
    Si Si2 0.01658(3) 0.24358(3) 0.98439(3) 0.00567(9) Uani d . 1 1 . .
    N N1 0.01861(12) 0.37791(11) 0.72676(13) 0.0176(3) Uani d P 0.88 1 . .
    O O1 0.01861(12) 0.37791(11) 0.72676(13) 0.0176(3) Uani d P 0.12 1 . .
    N N2 0.00891(13) 0.26556(13) 0.87435(11) 0.0193(4) Uani d P 0.88 1 . .
    O O2 0.00891(13) 0.26556(13) 0.87435(11) 0.0193(4) Uani d P 0.12 1 . .
    O O3 0.09048(10) 0.21494(9) 0.72534(9) 0.0131(3) Uani d . 1 1 . .
    O O4 -0.09065(10) 0.23612(10) 0.72964(10) 0.0160(3) Uani d . 1 1 . .
    O O5 -0.01845(10) 0.33802(10) 1.02719(10) 0.0147(3) Uani d . 1 1 . .
    O O6 -0.04423(10) 0.15759(10) 1.01040(10) 0.0153(3) Uani d . 1 1 . .
    Ca Ca1 -0.12893(2) 0.37107(2) 1.12893(2) 0.01028(12) Uani d S 1 3 . .
    Ca Ca2 -0.11371(3) 0.38333(3) 0.90382(3) 0.01162(8) Uani d . 1 1 . .
    Ca Ca3 0.13964(3) 0.13071(3) 0.85405(3) 0.01601(9) Uani d . 1 1 . .
    Ca Ca4 0.24330(14) 0.25670(14) 0.74330(14) 0.0094(6) Uiso d SP 0.1715(6) 3 .
                                                                               .
    Ca Ca5 0.1757(2) 0.3243(2) 0.6757(2) 0.0094(2) Uiso d SP 0.140(2) 3 . .
    Ca Ca6 0.15523(5) 0.34477(5) 0.65523(5) 0.0094(2) Uiso d SP 0.670(3) 3 . .
    Ca Ca7 0.1254(9) 0.3746(9) 0.6254(9) 0.0094(2) Uiso d SP 0.043(3) 3 . .
    Ca Ca8 0.1031(7) 0.3969(7) 0.6031(7) 0.0094(2) Uiso d SP 0.076(2) 3 . .
    Ca Ca9 0.0819(5) 0.4181(5) 0.5819(5) 0.0094(2) Uiso d SP 0.086(3) 3 . .
    Ca Ca10 0.0572(3) 0.4428(3) 0.5572(3) 0.0094(2) Uiso d SP 0.099(2) 3 . .
    Ca Ca11 0.0166(4) 0.4834(4) 0.5166(4) 0.0094(2) Uiso d SP 0.095(3) 3 . .
    Ca Ca12 0.0000 0.5000 0.5000 0.0094(2) Uiso d SP 0.603(6) 6 . .
loop_
    _atom_site_aniso_label
    _atom_site_aniso_U_11
    _atom_site_aniso_U_22
    _atom_site_aniso_U_33
    _atom_site_aniso_U_12
    _atom_site_aniso_U_13
    _atom_site_aniso_U_23
    Si1 0.0077(2) 0.0061(2) 0.0052(2) -0.00013(16) -0.00028(15) -0.00047(15)
    Si2 0.00564(19) 0.0064(2) 0.0049(2) 0.00030(16) 0.00068(15) -0.00020(16)
    N1 0.0206(8) 0.0063(7) 0.0260(9) 0.0011(6) 0.0043(7) 0.0004(6)
    O1 0.0206(8) 0.0063(7) 0.0260(9) 0.0011(6) 0.0043(7) 0.0004(6)
    N2 0.0240(9) 0.0274(9) 0.0066(7) -0.0007(7) 0.0010(6) -0.0004(6)
    O2 0.0240(9) 0.0274(9) 0.0066(7) -0.0007(7) 0.0010(6) -0.0004(6)
    O3 0.0149(6) 0.0105(6) 0.0140(6) 0.0035(5) 0.0042(5) -0.0008(5)
    O4 0.0150(6) 0.0162(7) 0.0169(7) -0.0055(5) -0.0065(5) 0.0014(5)
    O5 0.0174(7) 0.0124(6) 0.0144(6) 0.0057(5) -0.0035(5) -0.0062(5)
    O6 0.0157(7) 0.0132(6) 0.0170(7) -0.0063(5) 0.0040(5) 0.0008(5)
    Ca1 0.01028(12) 0.01028(12) 0.01028(12) -0.00048(12) 0.00048(12) 0.00048(12)
    Ca2 0.01262(17) 0.00917(16) 0.01306(17) 0.00006(12) -0.00140(13) 0.00004(12)
    Ca3 0.01781(19) 0.01586(19) 0.01435(18) 0.00563(14) -0.00307(14)
                                                                    -0.00105(14)
_geom_special_details
;
All e.s.d.'s (except the e.s.d. in the dihedral angle between two l.s. planes)
are estimated using the full covariance matrix. The cell e.s.d.'s are taken
into account individually in the estimation of e.s.d.'s in distances, angles
and torsion angles; correlations between e.s.d.'s in cell parameters are only
used when they are defined by crystal symmetry. An approximate (isotropic)
treatment of cell e.s.d.'s is used for estimating e.s.d.'s involving l.s.
planes.
;
loop_
    _geom_bond_atom_site_label_1
    _geom_bond_atom_site_label_2
    _geom_bond_site_symmetry_2
    _geom_bond_distance
    _geom_bond_publ_flag
    Si1 O4 . 1.6245(15) y
    Si1 O3 . 1.6476(14) y
    Si1 N2 . 1.6788(18) y
    Si1 N1 . 1.6958(17) y
    Si2 O6 . 1.6341(15) y
    Si2 O5 . 1.6485(15) y
    Si2 N1 23_656 1.6899(17) y
    Si2 N2 . 1.6942(18) y
loop_
    _geom_angle_atom_site_label_1
    _geom_angle_atom_site_label_2
    _geom_angle_atom_site_label_3
    _geom_angle_site_symmetry_1
    _geom_angle_site_symmetry_3
    _geom_angle
    _geom_angle_publ_flag
    O4 Si1 O3 . . 114.22(8) ?
    O4 Si1 N2 . . 108.60(9) ?
    O3 Si1 N2 . . 106.76(9) ?
    O4 Si1 N1 . . 108.59(9) ?
    O3 Si1 N1 . . 106.72(8) ?
    N2 Si1 N1 . . 112.00(10) ?
    O6 Si2 O5 . . 114.26(8) ?
    O6 Si2 O1 . 23_656 109.58(9) ?
    O5 Si2 O1 . 23_656 108.13(9) ?
    O6 Si2 N1 . 23_656 109.58(9) ?
    O5 Si2 N1 . 23_656 108.13(9) ?
    O6 Si2 N2 . . 110.56(9) ?
    O5 Si2 N2 . . 101.08(9) ?
    O1 Si2 N2 23_656 . 113.07(9) ?
    N1 Si2 N2 23_656 . 113.07(9) ?
    Si2 N1 Si1 20_466 . 142.98(12) ?
    Si1 N2 Si2 . . 171.87(14) ?
loop_
    _geom_torsion_atom_site_label_1
    _geom_torsion_atom_site_label_2
    _geom_torsion_atom_site_label_3
    _geom_torsion_atom_site_label_4
    _geom_torsion_site_symmetry_1
    _geom_torsion_site_symmetry_2
    _geom_torsion_site_symmetry_3
    _geom_torsion_site_symmetry_4
    _geom_torsion
    _geom_torsion_publ_flag
    N2 Si1 N1 Si2 . . . 20_466 -46.7(2) ?
data_global
_journal_date_recd_electronic     2011-09-21
_journal_date_accepted     2011-10-14
_journal_name_full     'Acta Crystallographica, Section E'
_journal_year     2011
_journal_volume     67
_journal_issue     11
_journal_page_first     i66
_journal_page_last     i66
_journal_paper_category     QI
_journal_coeditor_code     FJ2455
_publ_contact_author
;
  Lars Eriksson
  Department of Materials and Environmental Chemistry
  Arrhenius Laboratory
  Stockholm University
  S-106 91 Stockholm
  Sweden
;
_publ_contact_author_email     lars.eriksson@mmk.su.se
_publ_contact_author_fax     '+46 8 15 21 87'
_publ_contact_author_phone     '+46 8 16 23 94'
_publ_section_title
;
A cubic calcium oxynitrido-silicate, Ca~2.89~Si~2~N~1.76~O~4.24~
;
loop_
    _publ_author_name
    _publ_author_address
    'Sharafat, Ali'
; School of Engineering
  Linn\'e University, V\"axj\"o
  S-351 95 V\"axj\"o
  Sweden
;
    'Berastegui, Pedro'
;
  Department of Materials and Environmental Chemistry
  Arrhenius Laboratory
  Stockholm University
  S-106 91 Stockholm
  Sweden
;
    'Esmaeilzadeh, Saeid'
;
  Department of Materials and Environmental Chemistry
  Arrhenius Laboratory
  Stockholm University
  S-106 91 Stockholm
  Sweden
;
    'Eriksson, Lars'
;
  Department of Materials and Environmental Chemistry
  Arrhenius Laboratory
  Stockholm University
  S-106 91 Stockholm
  Sweden
;
    'Grins, Jekabs'
;
  Department of Materials and Environmental Chemistry
  Arrhenius Laboratory
  Stockholm University
  S-106 91 Stockholm
  Sweden
;
