# Supplementary material for: A cubic calcium oxynitrido-silicate, Ca2.89Si2N1.76O4.24
Source: Acta Crystallogr Sect E Struct Rep Online. 2011 Oct 29;67(Pt 11):i66. doi: 10.1107/S1600536811042607 (PMC3246911; doi:10.1107/S1600536811042607)
Supplement: Supplementary file 2 [file e-67-00i66-Isup2.hkl]

# 
# h,k,l, Fc-squared, Fo-squared, sigma(Fo-squared) and status flag 
# 
data_I
_shelx_title 'E CrysAlis p4p export at Wed Jan 07 22:40:32 2009' 
_shelx_refln_list_code          4 
_shelx_F_calc_maximum     1065.04 
_exptl_crystal_F_000      3170.60 
_reflns_d_resolution_high  0.6650 
 
loop_ 
 _symmetry_equiv_pos_as_xyz 
 'x, y, z' 
 '-x+1/2, -y, z+1/2' 
 '-x, y+1/2, -z+1/2' 
 'x+1/2, -y+1/2, -z' 
 'z, x, y' 
 'z+1/2, -x+1/2, -y' 
 '-z+1/2, -x, y+1/2' 
 '-z, x+1/2, -y+1/2' 
 'y, z, x' 
 '-y, z+1/2, -x+1/2' 
 'y+1/2, -z+1/2, -x' 
 '-y+1/2, -z, x+1/2' 
 '-x, -y, -z' 
 'x-1/2, y, -z-1/2' 
 'x, -y-1/2, z-1/2' 
 '-x-1/2, y-1/2, z' 
 '-z, -x, -y' 
 '-z-1/2, x-1/2, y' 
 'z-1/2, x, -y-1/2' 
 'z, -x-1/2, y-1/2' 
 '-y, -z, -x' 
 'y, -z-1/2, x-1/2' 
 '-y-1/2, z-1/2, x' 
 'y-1/2, z, -x-1/2' 
 
_cell_length_a    15.0626 
_cell_length_b    15.0626 
_cell_length_c    15.0626 
_cell_angle_alpha  90.000 
_cell_angle_beta   90.000 
_cell_angle_gamma  90.000 
 
_shelx_F_squared_multiplier     1.000 
 
loop_ 
 _refln_index_h 
 _refln_index_k 
 _refln_index_l 
 _refln_F_squared_calc 
 _refln_F_squared_meas 
 _refln_F_squared_sigma 
 _refln_observed_status 
   0   2   2    17229.65    18988.07    120.58 o 
   1   2   2        7.63        9.47      7.78 o 
   2   2   2      610.27      843.07     17.36 o 
   1   1   3     2355.08     2570.37     10.04 o 
   2   1   3      200.32      318.57      8.97 o 
   0   2   3     1017.78     1332.99     11.75 o 
   1   2   3     5333.58     6117.02     18.05 o 
   2   2   3     6235.64     7050.40     18.22 o 
   1   3   3    21204.44    21377.44     48.55 o 
   2   3   3    14831.60    16030.89     36.16 o 
   3   3   3    41865.05    39451.77    408.28 o 
   0   0   4     6199.30     6312.13     82.12 o 
   1   0   4     1244.18     1418.74     14.38 o 
   2   0   4     3344.30     3404.95     18.80 o 
   3   0   4      369.74      337.01     16.17 o 
   1   1   4     1394.03     1596.25     10.79 o 
   2   1   4    14580.42    15607.99     49.34 o 
   3   1   4     3864.65     4431.24     17.68 o 
   0   2   4      651.60      626.89     14.21 o 
   1   2   4      497.28      624.97     10.57 o 
   2   2   4    66217.27    67418.95    178.11 o 
   3   2   4      125.42      137.77     18.28 o 
   1   3   4      626.36      849.85      9.87 o 
   2   3   4    19692.61    20713.14     52.04 o 
   3   3   4      226.92      232.87     11.92 o 
   0   4   4  1134299.63  1240929.50   5591.21 o 
   1   4   4    16429.17    17268.17     30.18 o 
   2   4   4      930.91     1063.48     11.77 o 
   3   4   4      166.34      126.19     11.28 o 
   4   4   4   292097.69   306031.94   1253.98 o 
   1   1   5    42752.32    40438.52     99.22 o 
   2   1   5    15264.21    16575.55     47.59 o 
   3   1   5     3007.96     3649.17     15.33 o 
   4   1   5      159.26      229.07     13.16 o 
   0   2   5    33307.13    33285.07    144.63 o 
   1   2   5      885.24     1329.96     12.60 o 
   2   2   5    22559.58    23969.58     59.79 o 
   3   2   5    19253.65    20131.34     47.07 o 
   4   2   5    15819.45    15268.65     35.20 o 
   1   3   5     8190.72     8477.80     28.13 o 
   2   3   5      343.75      606.28     10.86 o 
   3   3   5    14433.67    14204.25     44.10 o 
   4   3   5     1670.55     1875.83     15.58 o 
   0   4   5     5826.69     6359.26     20.77 o 
   1   4   5     1823.39     1980.13     11.67 o 
   2   4   5    13439.10    14501.96     35.69 o 
   3   4   5     1249.53     1420.96     26.67 o 
   4   4   5     3285.42     3403.39     23.23 o 
   1   5   5    34572.93    33031.53     89.59 o 
   2   5   5    14765.13    15379.78     39.64 o 
   3   5   5    16025.13    14561.33     31.14 o 
   4   5   5      519.39      557.03     15.04 o 
   5   5   5    80897.52    73592.01    493.98 o 
   0   0   6     6862.96     6291.29     56.61 o 
   1   0   6    10638.01     9277.70     34.34 o 
   2   0   6      783.29      415.27     15.48 o 
   3   0   6      719.47      539.64     18.21 o 
   4   0   6       65.98      104.09     17.29 o 
   5   0   6    14908.38    15369.13     54.96 o 
   1   1   6     5476.26     7483.29     28.09 o 
   2   1   6    12309.88    13020.26     33.93 o 
   3   1   6       97.46      195.25      9.84 o 
   4   1   6    25778.67    25940.69     51.24 o 
   5   1   6     3636.98     3540.28     19.36 o 
   0   2   6     2313.98     1626.45     19.68 o 
   1   2   6      330.02      825.38     12.03 o 
   2   2   6      787.94      821.88     12.03 o 
   3   2   6        0.01       49.36     10.84 o 
   4   2   6     9984.30    10554.11     27.04 o 
   5   2   6     9406.99     9384.45     30.11 o 
   1   3   6      226.68      133.92     11.17 o 
   2   3   6     5988.53     6506.58     19.94 o 
   3   3   6    10368.01    10420.26     25.31 o 
   4   3   6      139.61      132.20     14.35 o 
   5   3   6     5183.13     5267.77     29.75 o 
   0   4   6     3830.79     3695.07     21.43 o 
   1   4   6       49.04       94.17     10.61 o 
   2   4   6     4651.16     5209.35     17.64 o 
   3   4   6     9950.35     9852.53     24.86 o 
   4   4   6     3096.83     2854.23     18.59 o 
   5   4   6    69170.37    65114.29    173.15 o 
   1   5   6      773.18      872.98     10.69 o 
   2   5   6       86.80       74.61     10.81 o 
   3   5   6    15204.65    14717.89     50.11 o 
   4   5   6     3354.35     3282.10     21.07 o 
   5   5   6    11691.81    11604.04     44.01 o 
   0   6   6    78416.88    74232.82    175.77 o 
   1   6   6     1750.13     1683.98     17.07 o 
   2   6   6      196.55      224.20     14.25 o 
   3   6   6    11232.07    11205.83     35.69 o 
   4   6   6    13147.45    11659.13     55.21 o 
   5   6   6    14049.75    13708.51     42.13 o 
   6   6   6       62.94      128.41     37.66 o 
   1   1   7    11322.52    11263.26     26.53 o 
   2   1   7     6342.97     6573.03     22.03 o 
   3   1   7    21609.18    21051.67     41.98 o 
   4   1   7     4956.42     5139.86     21.68 o 
   5   1   7     2958.91     2837.45     19.44 o 
   6   1   7     3101.15     3152.38     22.37 o 
   0   2   7    18775.83    18757.10     55.39 o 
   1   2   7     5078.50     5276.42     22.32 o 
   2   2   7     3863.87     4193.65     18.76 o 
   3   2   7     2552.51     2469.77     15.79 o 
   4   2   7      370.44      503.63     13.62 o 
   5   2   7     9824.86     9964.31     29.33 o 
   6   2   7     7030.52     6872.83     24.43 o 
   1   3   7    28834.34    27648.45     55.09 o 
   2   3   7     2710.60     2674.73     16.51 o 
   3   3   7    47182.90    44233.11    112.52 o 
   4   3   7     2736.61     2992.44     18.76 o 
   5   3   7     9309.10     9295.44     28.95 o 
   6   3   7     9232.35     9180.72     32.02 o 
   0   4   7    19659.06    20174.19     56.44 o 
   1   4   7      188.56      273.12     11.90 o 
   2   4   7      568.11      561.23     13.55 o 
   3   4   7     4121.39     4291.53     29.08 o 
   4   4   7    12809.20    12446.46     29.90 o 
   5   4   7      246.69      292.51     17.32 o 
   6   4   7      185.95      189.28     17.87 o 
   1   5   7     9146.94     8840.13     27.34 o 
   2   5   7     2072.37     2222.26     14.90 o 
   3   5   7     3993.29     4346.13     18.47 o 
   4   5   7     1405.15     1455.71     18.12 o 
   5   5   7      269.93      291.84     17.91 o 
   6   5   7     1486.48     1674.35     21.25 o 
   0   6   7    17273.43    16984.54     53.48 o 
   1   6   7     1029.47     1153.00     18.06 o 
   2   6   7     2376.14     2362.12     25.19 o 
   3   6   7    18391.71    17774.11     51.49 o 
   4   6   7    30082.38    28393.73     80.36 o 
   5   6   7      167.48      214.07     19.83 o 
   6   6   7     3624.65     3618.21     27.94 o 
   1   7   7     5192.30     5149.50     25.36 o 
   2   7   7     8156.44     8063.54     29.85 o 
   3   7   7    41626.08    39726.28     96.10 o 
   4   7   7      704.09      686.82     19.67 o 
   5   7   7     2389.29     2435.60     21.93 o 
   6   7   7      444.15      525.62     23.10 o 
   7   7   7    13890.54    13424.11     73.97 o 
   0   0   8  1016082.69  1068622.13   4458.20 o 
   1   0   8     1900.87     1953.51     22.00 o 
   2   0   8     3031.41     3106.49     23.66 o 
   3   0   8    40248.71    38070.59     81.37 o 
   4   0   8     2968.41     3401.48     31.66 o 
   5   0   8     2031.07     2085.72     26.19 o 
   6   0   8      132.03      124.28     21.29 o 
   7   0   8     1056.70     1073.38     25.12 o 
   1   1   8      156.73      252.94     18.19 o 
   2   1   8     1315.63     1278.70     14.20 o 
   3   1   8     4071.88     3980.24     19.09 o 
   4   1   8     2527.90     2587.81     20.24 o 
   5   1   8     3967.41     4026.59     22.80 o 
   6   1   8    14324.03    13828.02     38.96 o 
   7   1   8      718.15      818.76     19.52 o 
   0   2   8     1644.12     1674.88     24.05 o 
   1   2   8     8294.10     8219.88     39.99 o 
   2   2   8     8474.24     9375.74     26.83 o 
   3   2   8      216.02      256.53     13.07 o 
   4   2   8       59.30       47.89     13.12 o 
   5   2   8     8855.79     9062.34     29.39 o 
   6   2   8     3619.86     3720.75     23.84 o 
   7   2   8     1883.35     1915.74     30.68 o 
   1   3   8     1882.33     1841.45     14.63 o 
   2   3   8      846.34      929.72     15.13 o 
   3   3   8     1773.43     1836.29     17.44 o 
   4   3   8     7631.19     7614.21     46.13 o 
   5   3   8     9440.07     9197.93     31.23 o 
   6   3   8    11497.97    11321.92     34.36 o 
   7   3   8      480.26      591.62     17.32 o 
   0   4   8     7217.83     7471.65     32.58 o 
   1   4   8       11.85       24.72     13.57 o 
   2   4   8     2317.95     2209.49     16.98 o 
   3   4   8    19444.30    18905.21     47.40 o 
   4   4   8   336021.50   310385.41    876.45 o 
   5   4   8       24.08       37.12     18.06 o 
   6   4   8     1163.97     1120.60     20.28 o 
   7   4   8     9183.22     9337.65     37.30 o 
   1   5   8     4402.16     4524.26     18.85 o 
   2   5   8    24757.53    23798.06     66.66 o 
   3   5   8     4207.45     4100.55     27.68 o 
   4   5   8     2324.09     2449.15     19.19 o 
   5   5   8      945.45      998.11     20.02 o 
   6   5   8     2116.23     2314.06     23.52 o 
   7   5   8       30.85       27.09     24.27 o 
   0   6   8        3.02       44.30     16.00 o 
   1   6   8     4591.46     4513.04     25.39 o 
   2   6   8      691.17      773.30     16.46 o 
   3   6   8     2930.14     2967.47     18.49 o 
   4   6   8       21.19       34.79     13.71 o 
   5   6   8     4582.17     4592.65     28.10 o 
   6   6   8     2655.79     2845.59     26.93 o 
   7   6   8     2018.93     2092.59     25.04 o 
   1   7   8     1195.60     1252.65     20.43 o 
   2   7   8    21234.46    20771.46     51.91 o 
   3   7   8     1855.72     1843.92     21.03 o 
   4   7   8     2622.95     2667.92     25.06 o 
   5   7   8     2899.04     2978.23     31.01 o 
   6   7   8     1570.95     1816.58     27.00 o 
   7   7   8      150.15      200.79     24.06 o 
   0   8   8   303365.09   283206.88   1067.76 o 
   1   8   8    15509.56    15197.76     39.83 o 
   2   8   8      230.39      248.35     19.51 o 
   3   8   8     9923.52     9472.71     40.32 o 
   4   8   8       36.31       39.50     24.75 o 
   5   8   8     5462.33     5331.85     33.88 o 
   6   8   8      120.65      126.17     22.94 o 
   7   8   8      556.00      679.67     26.55 o 
   8   8   8    93309.32    85328.80    394.62 o 
   1   1   9    22009.38    20533.10     47.06 o 
   2   1   9     2006.70     1859.88     16.62 o 
   3   1   9    68467.07    62397.42    147.72 o 
   4   1   9      217.35      220.02     14.48 o 
   5   1   9    30641.34    28323.30     50.00 o 
   6   1   9     3127.02     3342.47     24.04 o 
   7   1   9       14.90       72.22     19.85 o 
   8   1   9     2551.72     2629.00     26.05 o 
   0   2   9    67829.44    64373.91    268.62 o 
   1   2   9    23461.72    22750.14     56.40 o 
   2   2   9     1030.46     1207.99     23.15 o 
   3   2   9     7575.16     7371.97     29.74 o 
   4   2   9    28351.52    27662.05     54.01 o 
   5   2   9      788.15      884.86     20.06 o 
   6   2   9     6245.75     6381.53     29.11 o 
   7   2   9      850.66     1052.36     30.92 o 
   8   2   9    28356.76    26982.56     91.93 o 
   1   3   9    24439.87    22599.21     51.17 o 
   2   3   9     6601.47     6636.54     25.03 o 
   3   3   9     1332.17     1214.89     18.40 o 
   4   3   9     2074.95     1991.44     18.28 o 
   5   3   9     1176.44     1279.96     16.91 o 
   6   3   9     5392.62     5259.60     27.50 o 
   7   3   9     2187.62     2353.04     25.17 o 
   8   3   9      171.26      237.93     20.50 o 
   0   4   9     2841.92     2643.68     26.40 o 
   1   4   9      226.15      253.37     15.45 o 
   2   4   9     1463.51     1536.56     17.93 o 
   3   4   9     1421.44     1434.07     16.77 o 
   4   4   9      271.39      310.34     17.79 o 
   5   4   9      176.92      259.23     20.16 o 
   6   4   9       68.71      158.86     20.48 o 
   7   4   9     4869.65     4978.26     30.48 o 
   8   4   9        1.24       32.93     25.72 o 
   1   5   9    19616.92    18289.23     38.19 o 
   2   5   9      629.79      759.83     15.80 o 
   3   5   9      826.98      794.02     15.49 o 
   4   5   9     1028.05      985.48     18.96 o 
   5   5   9    18502.33    17874.02     54.86 o 
   6   5   9     1456.84     1347.05     23.44 o 
   7   5   9      844.83      946.86     25.41 o 
   8   5   9        2.27       51.71     28.71 o 
   0   6   9    41407.86    38612.14     81.54 o 
   1   6   9     3365.47     3301.41     20.40 o 
   2   6   9     5355.93     5521.30     26.64 o 
   3   6   9      648.00      754.01     18.19 o 
   4   6   9    15583.09    15593.59     43.27 o 
   5   6   9     2626.04     2769.72     28.33 o 
   6   6   9       14.03       35.89     26.80 o 
   7   6   9      682.52      733.22     26.00 o 
   8   6   9    39843.18    37792.82     98.72 o 
   1   7   9     6944.81     6737.06     31.11 o 
   2   7   9      103.14      222.88     23.82 o 
   3   7   9    26701.48    24347.58     78.39 o 
   4   7   9      225.86      247.23     21.49 o 
   5   7   9    12275.81    11342.01     51.13 o 
   6   7   9     1844.86     2011.47     30.61 o 
   7   7   9     1284.59     1317.89     27.10 o 
   8   7   9     3101.18     3149.21     32.62 o 
   0   8   9      137.85      260.76     67.86 o 
   1   8   9      536.79      554.93     22.01 o 
   2   8   9      101.65      114.44     20.67 o 
   3   8   9      528.19      601.83     22.85 o 
   4   8   9        6.06       33.39     23.75 o 
   5   8   9      284.15      333.90     25.60 o 
   6   8   9      684.76      767.22     25.22 o 
   7   8   9    14222.48    13796.60     50.08 o 
   8   8   9     6858.17     6698.90     41.43 o 
   1   9   9    13625.67    13353.92     43.17 o 
   2   9   9        0.76       40.17     23.40 o 
   3   9   9    13760.57    13338.27     46.23 o 
   4   9   9      162.74      205.14     24.54 o 
   5   9   9    20021.83    18587.47     61.68 o 
   6   9   9      484.84      567.56     27.62 o 
   7   9   9     7926.67     7803.69     43.56 o 
   8   9   9     3066.87     3235.32     35.02 o 
   9   9   9    30013.97    28370.77    128.82 o 
   0   0  10      618.82      626.50     45.13 o 
   1   0  10      488.57      622.72     22.60 o 
   2   0  10    11043.26    10906.51     40.14 o 
   3   0  10    39440.36    37468.13     72.25 o 
   4   0  10     9606.67     9014.70     47.64 o 
   5   0  10    57099.93    54484.08    147.97 o 
   6   0  10   106321.23    95848.36    309.18 o 
   7   0  10    42415.04    40223.93    117.57 o 
   8   0  10      775.50      840.41     33.06 o 
   9   0  10    10626.97    10978.28     58.27 o 
   1   1  10     1767.16     1880.15     16.05 o 
   2   1  10      203.59      195.52     15.34 o 
   3   1  10    17152.66    15985.49     42.76 o 
   4   1  10      664.98      637.72     15.84 o 
   5   1  10    21556.23    20228.33     47.37 o 
   6   1  10      206.59      263.06     21.88 o 
   7   1  10     7750.82     7723.60     33.99 o 
   8   1  10     5525.43     5603.39     32.36 o 
   9   1  10       42.00       72.07     23.82 o 
   0   2  10     4764.20     5124.40     34.40 o 
   1   2  10     6138.36     5712.35     25.87 o 
   2   2  10       22.00       64.61     15.35 o 
   3   2  10     4933.49     4911.00     29.08 o 
   4   2  10    18254.60    17336.06     48.89 o 
   5   2  10    19206.63    18303.72     53.45 o 
   6   2  10       38.10       88.18     20.76 o 
   7   2  10        0.31       65.65     24.11 o 
   8   2  10      391.92      456.00     23.37 o 
   9   2  10    10578.42    10172.58     43.70 o 
   1   3  10    18173.06    16855.84     38.00 o 
   2   3  10        5.50       30.79     16.40 o 
   3   3  10    13453.09    13095.75     41.26 o 
   4   3  10      313.97      347.83     17.52 o 
   5   3  10    13733.48    12986.63     39.35 o 
   6   3  10       85.66       86.22     20.89 o 
   7   3  10    21225.28    20480.59     59.54 o 
   8   3  10     2009.76     2087.48     28.54 o 
   9   3  10     1659.55     1689.68     29.03 o 
   0   4  10     1579.34     1618.45     27.12 o 
   1   4  10    64911.37    60643.47    109.41 o 
   2   4  10    37160.45    34513.24     62.94 o 
   3   4  10    11802.08    11435.80     34.60 o 
   4   4  10       14.68       22.66     19.79 o 
   5   4  10      975.83     1138.71     22.09 o 
   6   4  10     5119.68     5517.16     30.04 o 
   7   4  10    32172.26    30858.39     99.29 o 
   8   4  10      682.53      734.61     25.90 o 
   9   4  10    35682.10    34419.28    115.90 o 
   1   5  10    23112.24    21528.78     71.03 o 
   2   5  10     3272.05     3444.18     23.21 o 
   3   5  10     8446.37     8266.87     30.96 o 
   4   5  10      143.27      198.67     19.52 o 
   5   5  10     2358.03     2401.46     26.03 o 
   6   5  10     1803.31     1826.73     24.81 o 
   7   5  10    13167.83    12985.44     47.52 o 
   8   5  10     2530.44     2641.68     32.26 o 
   9   5  10     4055.79     4082.32     35.95 o 
   0   6  10    73099.79    67278.72    207.37 o 
   1   6  10    10024.86     9488.67     40.87 o 
   2   6  10     1531.04     1519.19     19.91 o 
   3   6  10     5420.68     5289.46     28.69 o 
   4   6  10    16555.99    16211.50     57.92 o 
   5   6  10    18067.73    17450.51     63.60 o 
   6   6  10     1984.85     2048.00     29.57 o 
   7   6  10    15311.95    15218.82     59.75 o 
   8   6  10    12710.37    12719.95     55.96 o 
   9   6  10     5831.41     5993.76     42.60 o 
   1   7  10      424.23      492.92     22.22 o 
   2   7  10     1175.28     1252.88     23.35 o 
   3   7  10    22036.54    21524.70     64.16 o 
   4   7  10      542.89      592.50     23.50 o 
   5   7  10    20009.98    18736.07     76.79 o 
   6   7  10      825.80      866.47     31.06 o 
   7   7  10     8326.83     8259.58     44.37 o 
   8   7  10     4243.86     4132.15     37.56 o 
   9   7  10       24.32       68.61     30.49 o 
   0   8  10     1042.29     1035.39     34.50 o 
   1   8  10     4017.80     4060.78     30.59 o 
   2   8  10      230.40      263.91     24.38 o 
   3   8  10    20648.23    19564.83     84.88 o 
   4   8  10     8576.48     8126.48     43.15 o 
   5   8  10    31898.31    30492.06    164.19 o 
   6   8  10    17639.57    17258.48     55.92 o 
   7   8  10    10351.29    10200.55     65.26 o 
   8   8  10       20.58       64.06     30.74 o 
   9   8  10     2404.65     2728.31     37.52 o 
   1   9  10     3114.18     3141.99     31.67 o 
   2   9  10     1277.48     1350.78     26.89 o 
   3   9  10    13459.36    13275.11     51.26 o 
   4   9  10     1680.70     1790.23     30.18 o 
   5   9  10     5099.59     5217.40     38.60 o 
   6   9  10     4657.77     4669.02     44.55 o 
   7   9  10      587.83      646.11     30.51 o 
   8   9  10      337.90      456.48     30.81 o 
   9   9  10       57.65       87.30     31.69 o 
   0  10  10    22407.59    22403.37    112.15 o 
   1  10  10     5701.23     5643.70     36.94 o 
   2  10  10        1.99       41.01     35.86 o 
   3  10  10      103.59      105.61     26.94 o 
   4  10  10    38613.64    36768.55    122.85 o 
   5  10  10     3892.29     4010.56     41.23 o 
   6  10  10      243.34      375.10     31.19 o 
   7  10  10      625.60      754.25     32.37 o 
   8  10  10    10475.63    10612.60     53.41 o 
   9  10  10     3833.05     3982.56     42.58 o 
  10  10  10       26.53      133.87     59.21 o 
   1   1  11     4394.41     4574.39     22.90 o 
   2   1  11      503.31      496.96     16.28 o 
   3   1  11     8952.16     8701.67     30.33 o 
   4   1  11     2516.45     2459.51     31.78 o 
   5   1  11     2349.02     2465.21     25.73 o 
   6   1  11      341.01      372.29     22.72 o 
   7   1  11    17239.25    17109.75     51.01 o 
   8   1  11      150.41      166.81     23.49 o 
   9   1  11     3709.14     3636.87     31.19 o 
  10   1  11    13053.73    12927.03     50.58 o 
   0   2  11      191.97      170.00     25.01 o 
   1   2  11     1080.20     1072.26     18.86 o 
   2   2  11      809.53      879.52     16.74 o 
   3   2  11     6069.03     6132.62     27.78 o 
   4   2  11     3053.23     3195.82     26.12 o 
   5   2  11     4170.98     4044.35     28.60 o 
   6   2  11       38.27       60.62     22.95 o 
   7   2  11     2529.11     2468.29     27.01 o 
   8   2  11     4389.32     4279.63     31.49 o 
   9   2  11     1704.90     1869.32     29.40 o 
  10   2  11      746.80      866.61     29.40 o 
   1   3  11     1527.70     1696.48     20.16 o 
   2   3  11     7069.73     7007.43     27.61 o 
   3   3  11    25167.01    24121.79     64.52 o 
   4   3  11     1021.18     1028.23     21.98 o 
   5   3  11      922.63      995.70     22.47 o 
   6   3  11     1146.77     1203.78     22.84 o 
   7   3  11     3257.96     3449.66     29.25 o 
   8   3  11        0.22       51.37     26.98 o 
   9   3  11     6450.88     6563.69     39.16 o 
  10   3  11       34.02       52.73     29.18 o 
   0   4  11     5739.05     5696.92     37.60 o 
   1   4  11     2809.09     2795.37     22.20 o 
   2   4  11      184.41      198.14     17.39 o 
   3   4  11      484.61      524.16     20.14 o 
   4   4  11      434.69      414.72     22.19 o 
   5   4  11      382.26      441.27     23.15 o 
   6   4  11     1841.50     1986.19     24.96 o 
   7   4  11      300.25      317.80     23.35 o 
   8   4  11     2719.71     2855.78     31.80 o 
   9   4  11      755.37      820.81     29.67 o 
  10   4  11     1628.07     1670.27     32.52 o 
   1   5  11    11506.50    11123.08     35.04 o 
   2   5  11       15.28       56.76     20.64 o 
   3   5  11      815.32      794.97     21.60 o 
   4   5  11      790.76      885.40     24.17 o 
   5   5  11      907.61      978.83     24.63 o 
   6   5  11     2721.12     2863.08     29.80 o 
   7   5  11     7134.19     6880.99     42.18 o 
   8   5  11     2323.30     2450.67     33.18 o 
   9   5  11     4306.82     4328.46     40.98 o 
  10   5  11     1093.87     1249.67     33.44 o 
   0   6  11     6534.45     6898.75     45.66 o 
   1   6  11     1081.02     1284.38     46.83 o 
   2   6  11      769.21      775.00     23.54 o 
   3   6  11        3.78       32.21     23.69 o 
   4   6  11      557.35      773.84     24.65 o 
   5   6  11      365.58      345.06     26.36 o 
   6   6  11     3017.56     3033.42     32.26 o 
   7   6  11     6844.24     6786.62     43.24 o 
   8   6  11     5221.91     5450.83     44.23 o 
   9   6  11      931.26     1031.40     34.48 o 
  10   6  11     3098.24     3340.85     41.83 o 
   1   7  11    21877.80    20850.99     53.43 o 
   2   7  11     1884.78     2052.08     26.72 o 
   3   7  11     4403.29     4657.99     31.36 o 
   4   7  11       64.24      112.50     23.02 o 
   5   7  11     3126.17     3263.15     35.06 o 
   6   7  11     5441.08     5380.87     40.89 o 
   7   7  11    33142.03    32550.29     98.77 o 
   8   7  11      126.06      119.76     31.72 o 
   9   7  11      659.36      828.57     35.73 o 
  10   7  11     3227.08     3508.07     43.07 o 
   0   8  11     7226.80     7477.83     53.90 o 
   1   8  11      930.28      915.65     25.81 o 
   2   8  11     5785.98     5798.88     39.88 o 
   3   8  11        4.95       59.98     28.11 o 
   4   8  11     3433.02     3651.52     33.65 o 
   5   8  11     4318.52     4289.37     36.71 o 
   6   8  11       12.96       67.65     34.62 o 
   7   8  11      909.22      882.28     31.88 o 
   8   8  11     4198.19     4330.67     41.36 o 
   9   8  11      350.74      429.23     32.07 o 
  10   8  11     1342.80     1424.79     36.78 o 
   1   9  11     2499.12     2656.58     31.44 o 
   2   9  11     2326.88     2432.17     30.39 o 
   3   9  11     2916.57     3092.33     32.79 o 
   4   9  11     3320.48     3463.50     35.19 o 
   5   9  11        8.91       72.01     31.01 o 
   6   9  11     1829.47     1964.50     34.23 o 
   7   9  11     2857.67     2974.74     38.18 o 
   8   9  11     6859.11     7094.34     48.42 o 
   9   9  11     1137.51     1196.92     35.04 o 
  10   9  11     2205.20     2113.49     38.60 o 
   0  10  11    11619.84    11933.67     72.37 o 
   1  10  11     2799.98     3171.55     35.18 o 
   2  10  11       44.15       87.66     29.62 o 
   3  10  11     5754.96     5894.52     41.07 o 
   4  10  11     8659.99     8662.48     46.92 o 
   5  10  11       25.49       99.71     30.13 o 
   6  10  11     2972.45     3146.84     38.77 o 
   7  10  11     2127.90     2325.91     39.84 o 
   8  10  11     4464.02     4748.57     45.71 o 
   9  10  11     1248.08     1437.90     38.02 o 
  10  10  11     2533.58     2706.85     43.39 o 
   1  11  11      888.53      964.46     33.42 o 
   2  11  11     1886.18     1999.40     33.35 o 
   3  11  11    21328.32    20943.02     79.05 o 
   4  11  11      324.19      329.11     29.23 o 
   5  11  11      789.81      986.23     33.43 o 
   6  11  11      820.72      990.08     34.14 o 
   7  11  11      941.53     1097.49     37.71 o 
   8  11  11      207.27      272.86     35.46 o 
   9  11  11     2472.09     2340.79     43.81 o 
  10  11  11     5047.39     4989.80     52.94 o 
  11  11  11    25750.61    24536.20    228.27 o 
   0   0  12     1608.67     1693.97     43.19 o 
   1   0  12     6411.54     6239.12     40.85 o 
   2   0  12     1314.14     1363.65     29.08 o 
   3   0  12      133.72      130.28     28.66 o 
   4   0  12   129695.44   122656.82    502.17 o 
   5   0  12       29.31      102.23     31.53 o 
   6   0  12     2879.73     2859.72     39.83 o 
   7   0  12    12337.80    12461.49     63.40 o 
   8   0  12       22.45       52.73     38.02 o 
   9   0  12      994.27     1202.31     38.04 o 
  10   0  12      918.71      902.75     41.38 o 
  11   0  12       29.36       75.71     43.25 o 
   1   1  12       56.72       60.62     17.70 o 
   2   1  12     2563.51     2725.74     24.08 o 
   3   1  12        9.12       31.63     22.68 o 
   4   1  12     8368.29     8314.55     35.70 o 
   5   1  12     1598.98     1708.34     25.16 o 
   6   1  12      946.64     1017.41     24.40 o 
   7   1  12      494.41      542.00     24.14 o 
   8   1  12    12888.39    12663.85     54.44 o 
   9   1  12      140.75      156.29     26.06 o 
  10   1  12     2676.10     2777.83     32.55 o 
  11   1  12     1525.01     1668.06     32.67 o 
   0   2  12     3073.91     3140.14     33.62 o 
   1   2  12      412.30      507.05     18.33 o 
   2   2  12    28615.07    25775.73     73.77 o 
   3   2  12       21.16       42.51     22.99 o 
   4   2  12       29.25       47.93     24.31 o 
   5   2  12     3987.34     4015.67     31.15 o 
   6   2  12     7793.72     7449.77     39.44 o 
   7   2  12     1938.85     1981.83     26.92 o 
   8   2  12      243.55      222.02     25.20 o 
   9   2  12     2869.84     3065.35     32.37 o 
  10   2  12     1124.15     1154.82     28.75 o 
  11   2  12      307.28      363.15     31.91 o 
   1   3  12        6.18       72.44     19.65 o 
   2   3  12     2931.15     3197.60     24.94 o 
   3   3  12      211.43      199.15     22.38 o 
   4   3  12     3133.09     3274.74     29.80 o 
   5   3  12        0.64       -0.35     27.53 o 
   6   3  12     2348.86     2491.19     29.23 o 
   7   3  12      731.23      821.39     27.52 o 
   8   3  12     8509.90     8415.26     42.93 o 
   9   3  12     3984.65     3980.97     34.53 o 
  10   3  12     6220.98     6347.99     43.01 o 
  11   3  12     1280.01     1306.47     32.81 o 
   0   4  12   111838.42   107245.72    336.55 o 
   1   4  12     5773.78     5710.20     27.82 o 
   2   4  12     3200.12     3198.56     25.13 o 
   3   4  12     1632.20     1718.27     24.33 o 
   4   4  12      377.14      470.06     35.27 o 
   5   4  12     1944.49     1939.01     31.12 o 
   6   4  12      771.35      831.82     25.21 o 
   7   4  12     4892.01     4964.37     36.84 o 
   8   4  12    48499.96    45929.11    198.68 o 
   9   4  12       25.34       72.70     29.59 o 
  10   4  12     2791.73     2759.11     36.86 o 
  11   4  12       84.18      104.15     34.99 o 
   1   5  12     3917.03     4039.90     29.04 o 
   2   5  12    16501.33    15948.66     50.21 o 
   3   5  12     1050.17     1122.26     26.38 o 
   4   5  12     5388.07     5445.03     39.97 o 
   5   5  12     1198.79     1243.44     27.97 o 
   6   5  12     7291.53     7446.76     42.50 o 
   7   5  12       74.40       82.87     29.90 o 
   8   5  12    14268.81    14247.52     66.69 o 
   9   5  12      280.79      284.90     32.25 o 
  10   5  12     3046.19     3313.42     44.30 o 
  11   5  12      459.58      516.97     34.82 o 
   0   6  12       16.70       63.53     29.82 o 
   1   6  12     5350.58     5490.99     34.37 o 
   2   6  12    11823.42    11302.26     53.63 o 
   3   6  12       19.09       86.70     26.88 o 
   4   6  12      471.08      571.05     26.60 o 
   5   6  12      342.40      403.71     29.63 o 
   6   6  12     1442.48     1464.69     31.04 o 
   7   6  12     2757.40     2817.05     36.51 o 
   8   6  12      299.65      270.51     34.43 o 
   9   6  12      549.03      580.21     33.78 o 
  10   6  12     2195.14     2367.81     39.52 o 
  11   6  12      631.26      654.05     37.01 o 
   1   7  12     5060.91     5018.42     33.45 o 
   2   7  12     2556.04     2698.30     30.49 o 
   3   7  12       92.95      129.11     24.73 o 
   4   7  12      546.10      628.64     27.42 o 
   5   7  12      306.68      323.88     30.30 o 
   6   7  12     9705.38     9634.11     51.54 o 
   7   7  12     1975.21     1975.53     35.83 o 
   8   7  12     7433.06     7216.48     49.68 o 
   9   7  12     2025.70     2075.78     39.79 o 
  10   7  12     3804.48     4023.55     45.99 o 
  11   7  12       55.82      116.11     38.94 o 
   0   8  12       22.15       59.40     42.08 o 
   1   8  12     7722.10     7407.69     45.37 o 
   2   8  12      218.32      205.58     26.03 o 
   3   8  12     9441.30     9606.54     48.07 o 
   4   8  12    48101.44    45252.03    128.95 o 
   5   8  12     3012.02     3132.22     38.78 o 
   6   8  12       93.85      190.55     31.10 o 
   7   8  12     5875.06     5956.57     45.14 o 
   8   8  12      298.77      334.27     32.05 o 
   9   8  12        5.59       87.43     36.09 o 
  10   8  12     1406.79     1414.66     38.13 o 
  11   8  12      155.42      205.80     38.29 o 
   1   9  12      244.09      213.92     28.43 o 
   2   9  12    13309.00    13179.82     62.72 o 
   3   9  12     7918.49     7847.90     43.76 o 
   4   9  12     5021.46     5176.87     42.15 o 
   5   9  12     3168.38     3405.80     38.55 o 
   6   9  12    10076.06    10257.75     57.23 o 
   7   9  12      108.62      156.93     32.66 o 
   8   9  12       11.92      111.60     35.60 o 
   9   9  12      697.00      735.29     36.40 o 
  10   9  12     6826.50     6737.21     53.48 o 
  11   9  12     4482.23     4628.03     52.17 o 
   0  10  12     1357.12     1439.80     44.76 o 
   1  10  12      329.60      386.33     31.36 o 
   2  10  12     2141.03     2172.55     35.80 o 
   3  10  12     1418.76     1492.09     31.84 o 
   4  10  12      368.63      436.43     32.59 o 
   5  10  12      586.24      694.97     32.43 o 
   6  10  12     4395.92     4631.81     44.98 o 
   7  10  12     2930.57     3010.80     41.34 o 
   8  10  12      647.30      630.38     35.92 o 
   9  10  12     2122.75     2051.05     42.96 o 
  10  10  12      105.34      162.79     42.99 o 
  11  10  12      994.46      954.67     43.42 o 
   1  11  12       30.72       95.13     31.87 o 
   2  11  12    15685.52    15526.81     62.81 o 
   3  11  12      278.23      375.84     31.23 o 
   4  11  12      164.57      218.64     31.37 o 
   5  11  12      701.78      797.15     34.66 o 
   6  11  12        8.61      103.08     38.47 o 
   7  11  12       18.34       57.56     40.66 o 
   8  11  12      249.77      285.48     38.69 o 
   9  11  12     4060.63     4118.77     50.67 o 
  10  11  12     4352.41     4075.68     53.87 o 
  11  11  12     1047.50     1054.42     46.52 o 
   0  12  12    12395.35    12277.14     86.49 o 
   1  12  12    10414.64    10572.16     58.07 o 
   2  12  12      255.88      298.32     32.93 o 
   3  12  12     6509.38     6563.95     55.76 o 
   4  12  12      639.04      750.18     38.41 o 
   5  12  12     3448.28     3513.38     45.70 o 
   6  12  12      413.94      409.51     38.34 o 
   7  12  12     4097.15     4168.36     51.66 o 
   8  12  12     1691.07     1618.09     42.83 o 
   9  12  12     9473.05     9082.06     64.87 o 
  10  12  12      582.21      459.08     43.57 o 
  11  12  12     1992.15     2050.41     52.17 o 
  12  12  12      327.20      329.96     84.64 o 
   1   1  13    25711.28    24052.61     58.80 o 
   2   1  13      702.11      781.31     24.68 o 
   3   1  13       63.91       65.23     24.68 o 
   4   1  13     3249.93     3431.13     30.78 o 
   5   1  13     7784.19     7859.46     38.60 o 
   6   1  13      875.98      878.31     25.73 o 
   7   1  13    17667.34    17155.33     77.57 o 
   8   1  13     1579.34     1578.12     28.83 o 
   9   1  13     1964.84     1913.92     31.54 o 
  10   1  13     7246.05     7271.74     45.78 o 
  11   1  13     5477.11     5417.06     43.04 o 
  12   1  13     4180.39     4207.76     44.11 o 
   0   2  13    17599.40    17788.64     86.31 o 
   1   2  13    11829.24    11631.96     39.76 o 
   2   2  13     2876.21     3002.18     28.33 o 
   3   2  13    11195.96    11343.79     46.68 o 
   4   2  13    44584.18    42861.02    134.50 o 
   5   2  13     7698.59     7933.83     45.34 o 
   6   2  13       76.01      107.95     24.45 o 
   7   2  13     4383.19     4570.02     34.81 o 
   8   2  13    11755.09    11662.58     56.38 o 
   9   2  13        0.06       63.61     28.73 o 
  10   2  13     2987.80     3156.84     35.73 o 
  11   2  13       13.79       74.28     32.87 o 
  12   2  13    15279.38    14641.99    105.03 o 
   1   3  13     6757.15     6464.30     34.73 o 
   2   3  13     2377.34     2297.09     26.67 o 
   3   3  13    26121.00    24547.86     76.81 o 
   4   3  13       14.38       55.63     25.33 o 
   5   3  13     7821.92     7792.39     39.72 o 
   6   3  13     1209.88     1303.86     27.80 o 
   7   3  13     1896.14     1976.50     31.35 o 
   8   3  13     4181.99     4347.83     38.41 o 
   9   3  13      591.07      620.86     28.64 o 
  10   3  13     4615.24     4635.95     40.55 o 
  11   3  13    13212.75    13234.39     62.26 o 
  12   3  13      116.63      244.62     35.27 o 
   0   4  13     3390.23     3397.01     36.46 o 
   1   4  13      941.17     1015.48     23.46 o 
   2   4  13     2542.14     2661.19     28.51 o 
   3   4  13     2900.53     2990.11     30.62 o 
   4   4  13       17.15       43.36     28.95 o 
   5   4  13      813.70      908.03     27.14 o 
   6   4  13      643.97      718.99     30.40 o 
   7   4  13     4977.97     5070.57     40.25 o 
   8   4  13        3.55       73.15     34.29 o 
   9   4  13       79.78      138.62     31.23 o 
  10   4  13     1265.70     1397.25     36.43 o 
  11   4  13     3606.28     3873.48     44.52 o 
  12   4  13       86.23       96.39     39.71 o 
   1   5  13    17910.54    17444.55     66.25 o 
   2   5  13     4458.24     4263.76     37.00 o 
   3   5  13    13176.01    12763.87     58.74 o 
   4   5  13      189.60      283.28     27.39 o 
   5   5  13    13684.25    12781.74     58.09 o 
   6   5  13     2443.14     2643.48     37.18 o 
   7   5  13      362.20      360.67     32.17 o 
   8   5  13     1619.93     1707.43     36.35 o 
   9   5  13    13241.77    12820.71    101.38 o 
  10   5  13     1101.04     1094.62     38.68 o 
  11   5  13      638.48      624.28     38.01 o 
  12   5  13       59.60      111.81     39.40 o 
   0   6  13    20223.53    20132.43     95.20 o 
   1   6  13     7633.76     7735.29     44.18 o 
   2   6  13     1258.94     1496.59     32.84 o 
   3   6  13     6038.61     6014.66     43.43 o 
   4   6  13    14927.41    15119.81     66.18 o 
   5   6  13      854.70      946.89     31.52 o 
   6   6  13     3958.83     4264.36     41.14 o 
   7   6  13      748.93      794.12     34.78 o 
   8   6  13    12338.56    12406.36     62.85 o 
   9   6  13      171.04      185.61     36.99 o 
  10   6  13      875.89      950.74     39.18 o 
  11   6  13       89.21      172.04     38.09 o 
  12   6  13     7436.78     7422.21     57.22 o 
   1   7  13    14583.43    13930.82     56.41 o 
   2   7  13     1126.33     1116.86     29.16 o 
   3   7  13       13.82       54.28     27.86 o 
   4   7  13     4545.71     4777.94     39.12 o 
   5   7  13     1039.74     1050.16     33.58 o 
   6   7  13     5723.87     5603.99     46.12 o 
   7   7  13     5913.82     6103.00     49.00 o 
   8   7  13      907.43      979.89     38.72 o 
   9   7  13      967.12      985.42     37.78 o 
  10   7  13     3386.10     3687.42     46.02 o 
  11   7  13      488.71      533.06     39.28 o 
  12   7  13     6946.39     7040.06     57.87 o 
   0   8  13      491.00      542.41     42.93 o 
   1   8  13      966.86     1027.15     31.11 o 
   2   8  13      702.21      774.25     30.85 o 
   3   8  13     5279.05     5398.73     42.14 o 
   4   8  13      566.89      656.81     31.20 o 
   5   8  13      626.36      744.66     32.22 o 
   6   8  13     1236.29     1447.30     35.64 o 
   7   8  13     4318.78     4490.02     45.51 o 
   8   8  13        6.65       76.19     37.09 o 
   9   8  13       35.44      100.54     36.71 o 
  10   8  13        3.74       62.34     40.76 o 
  11   8  13     8395.04     8517.37     64.84 o 
  12   8  13     1737.76     1607.10     44.80 o 
   1   9  13       13.92       46.66     31.44 o 
   2   9  13     1073.87     1126.27     34.08 o 
   3   9  13      262.82      302.89     31.66 o 
   4   9  13       26.37      106.61     32.20 o 
   5   9  13    14863.58    14150.12     86.21 o 
   6   9  13       13.47       77.44     36.47 o 
   7   9  13      774.33      821.17     35.50 o 
   8   9  13        8.13       67.76     39.55 o 
   9   9  13      118.04      167.20     39.09 o 
  10   9  13     2388.39     2385.07     44.30 o 
  11   9  13     5771.92     5760.60     57.13 o 
  12   9  13     3422.42     3517.39     51.11 o 
   0  10  13     6008.80     6150.89     66.14 o 
   1  10  13       76.32      127.76     33.25 o 
   2  10  13     8365.43     8413.82     61.06 o 
   3  10  13     3715.51     3830.62     44.11 o 
   4  10  13    15201.17    15171.43     63.57 o 
   5  10  13      396.01      518.57     32.44 o 
   6  10  13     1275.39     1342.36     37.68 o 
   7  10  13       19.70       69.89     36.91 o 
   8  10  13     6590.13     6352.53     52.81 o 
   9  10  13      319.72      323.07     41.63 o 
  10  10  13     8503.49     8632.60     65.79 o 
  11  10  13        6.79       74.65     55.59 o 
  12  10  13     9604.71     9615.29     71.49 o 
   1  11  13     1003.52      949.19     36.24 o 
   2  11  13      906.39      976.20     39.59 o 
   3  11  13     3737.01     3991.22     46.09 o 
   4  11  13      102.49      126.60     34.73 o 
   5  11  13       24.15       76.18     35.99 o 
   6  11  13        5.91       64.06     37.62 o 
   7  11  13      555.69      690.74     39.03 o 
   8  11  13     2150.26     2233.11     44.56 o 
   9  11  13     4777.03     4743.80     55.71 o 
  10  11  13     2554.56     2675.97     51.23 o 
  11  11  13     6316.01     6766.32     64.37 o 
  12  11  13      395.33      350.84     50.13 o 
   0  12  13        7.30       13.67     62.06 o 
   1  12  13     1181.67     1217.90     37.73 o 
   2  12  13     6312.86     6361.85     53.28 o 
   3  12  13     1897.46     2037.87     41.78 o 
   4  12  13        0.19       98.80     44.04 o 
   5  12  13     1087.92     1098.38     41.66 o 
   6  12  13     2881.25     2783.42     46.70 o 
   7  12  13     8063.22     8160.79     60.09 o 
   8  12  13      240.72      181.13     41.04 o 
   9  12  13       58.76      115.67     46.36 o 
  10  12  13     3186.51     3225.71     55.69 o 
  11  12  13     5617.80     5534.52     64.44 o 
  12  12  13      293.48      180.77     51.00 o 
   1  13  13     2411.77     2453.20     41.34 o 
   2  13  13      980.26     1045.86     40.43 o 
   3  13  13       15.44       98.42     43.82 o 
   4  13  13        0.74       37.46     51.26 o 
   5  13  13       67.28      128.25     48.91 o 
   6  13  13     3304.32     3464.23     52.15 o 
   7  13  13     4460.06     4275.24     54.13 o 
   8  13  13      268.99      280.58     45.59 o 
   9  13  13    12799.55    11895.62     85.36 o 
  10  13  13       67.36      106.66     48.81 o 
  11  13  13      103.17      220.18     49.27 o 
  12  13  13       12.90       33.16    171.36 o 
   0   0  14     6626.07     6585.31     75.49 o 
   1   0  14    43423.20    42079.44    194.91 o 
   2   0  14    15914.82    15238.57    116.66 o 
   3   0  14     2420.08     2570.71     40.46 o 
   4   0  14       35.41       42.94     36.69 o 
   5   0  14    13816.09    14041.25     81.55 o 
   6   0  14     1134.17     1359.47     41.30 o 
   7   0  14    31876.58    30916.73    193.40 o 
   8   0  14     1547.41     1593.23     43.63 o 
   9   0  14    14320.53    14370.55    104.06 o 
  10   0  14    30183.95    29510.48    213.32 o 
  11   0  14     5382.07     5569.05     66.69 o 
  12   0  14     1202.15     1307.88     57.08 o 
  13   0  14     7857.44     7923.57     89.85 o 
   1   1  14     6772.60     6881.55     39.30 o 
   2   1  14     1466.99     1411.02     26.68 o 
   3   1  14      577.37      683.52     25.16 o 
   4   1  14     1385.64     1486.46     27.64 o 
   5   1  14       58.75       94.00     27.07 o 
   6   1  14     7135.55     7143.67     55.39 o 
   7   1  14    11664.87    11472.03     66.15 o 
   8   1  14      148.12      203.92     28.84 o 
   9   1  14     3533.13     3496.54     37.75 o 
  10   1  14      658.11      805.14     33.33 o 
  11   1  14      708.97      827.96     34.71 o 
  12   1  14     2090.20     2168.37     42.92 o 
  13   1  14       24.09      113.74     40.41 o 
   0   2  14     7406.03     7388.73     54.54 o 
   1   2  14     1292.01     1413.85     27.20 o 
   2   2  14        8.71       54.98     24.36 o 
   3   2  14     1216.78     1315.08     27.27 o 
   4   2  14     3701.21     3843.07     32.55 o 
   5   2  14     6797.80     6906.96     40.91 o 
   6   2  14        6.06       50.86     30.55 o 
   7   2  14     3789.93     3854.89     36.73 o 
   8   2  14      204.88      253.99     29.23 o 
   9   2  14     6285.98     6190.02     42.69 o 
  10   2  14       18.37       72.03     30.71 o 
  11   2  14      100.54      103.30     34.12 o 
  12   2  14     2050.11     2122.98     41.66 o 
  13   2  14     6818.20     6838.12     58.96 o 
   1   3  14      149.58      142.19     24.58 o 
   2   3  14     3831.76     3747.66     33.45 o 
   3   3  14    19792.08    19249.46     80.06 o 
   4   3  14      249.75      251.96     25.91 o 
   5   3  14    25762.54    24553.17     87.40 o 
   6   3  14     1613.59     1569.22     30.36 o 
   7   3  14     2519.27     2700.19     35.46 o 
   8   3  14     3831.50     3945.64     39.62 o 
   9   3  14      436.26      486.54     32.31 o 
  10   3  14      993.67     1052.22     35.89 o 
  11   3  14     3272.98     3551.59     47.04 o 
  12   3  14      138.14      169.62     38.31 o 
  13   3  14      119.41      104.46     45.97 o 
   0   4  14     1647.03     1758.81     47.54 o 
   1   4  14       41.83       75.33     28.31 o 
   2   4  14        8.23       68.36     34.12 o 
   3   4  14    26389.44    25838.11     80.51 o 
   4   4  14     2652.23     2578.34     34.79 o 
   5   4  14    22102.40    22125.61     88.69 o 
   6   4  14    26748.57    25973.51    108.58 o 
   7   4  14     9928.17     9966.94     53.27 o 
   8   4  14     1270.01     1260.71     34.74 o 
   9   4  14     6627.40     6696.97     49.51 o 
  10   4  14    18378.07    18420.30    100.98 o 
  11   4  14    10735.69    10866.14     68.25 o 
  12   4  14     1265.60     1220.10     44.31 o 
  13   4  14      569.36      587.11     46.19 o 
   1   5  14       61.78       95.23     30.36 o 
   2   5  14     1917.34     1933.29     33.32 o 
   3   5  14    22694.16    21456.54     82.32 o 
   4   5  14       25.24       64.27     31.01 o 
   5   5  14    22868.67    21796.90     98.24 o 
   6   5  14      331.52      435.48     32.74 o 
   7   5  14       21.15       78.01     36.93 o 
   8   5  14      643.14      651.79     35.07 o 
   9   5  14      177.59      239.04     35.17 o 
  10   5  14     2211.33     2408.65     44.70 o 
  11   5  14     2858.40     3146.35     46.99 o 
  12   5  14      157.18      270.56     44.37 o 
  13   5  14      998.63      994.97     49.66 o 
   0   6  14     8130.80     8130.82     71.73 o 
   1   6  14     7614.47     7459.90     49.72 o 
   2   6  14        0.03       42.14     32.77 o 
   3   6  14     3874.76     4026.88     39.59 o 
   4   6  14    17506.56    17261.02     87.30 o 
   5   6  14      658.86      766.34     32.91 o 
   6   6  14       66.47      154.58     32.62 o 
   7   6  14      549.05      523.69     34.41 o 
   8   6  14     8342.81     8559.04     57.07 o 
   9   6  14     4491.78     4551.12     50.46 o 
  10   6  14      365.91      489.12     39.99 o 
  11   6  14    10896.59    11086.11     72.10 o 
  12   6  14      475.43      639.64     43.45 o 
  13   6  14     4382.15     4732.39     60.37 o 
   1   7  14    19377.32    18494.19     72.44 o 
   2   7  14      247.08      260.99     30.70 o 
   3   7  14      132.57      172.62     29.63 o 
   4   7  14     4998.64     5102.20     44.35 o 
   5   7  14      149.94      231.92     32.90 o 
   6   7  14     2000.88     2053.28     40.37 o 
   7   7  14    16327.90    15944.44     92.60 o 
   8   7  14       95.29      168.32     42.82 o 
   9   7  14        6.38      117.58     44.24 o 
  10   7  14      693.69      931.02     41.57 o 
  11   7  14     3679.20     3757.41     51.47 o 
  12   7  14     8250.53     8211.40     64.09 o 
  13   7  14      717.76      648.07     47.16 o 
   0   8  14     4360.85     4575.14     59.94 o 
   1   8  14    18394.50    18043.05     67.36 o 
   2   8  14     4553.29     4662.37     42.07 o 
   3   8  14     4217.88     4312.83     42.98 o 
   4   8  14       25.47       73.06     31.76 o 
   5   8  14      971.80     1133.03     35.42 o 
   6   8  14     2517.39     2883.41     43.77 o 
   7   8  14    12948.91    12529.77     70.98 o 
   8   8  14     3119.49     2996.56     46.14 o 
   9   8  14    10181.96     9850.10     65.48 o 
  10   8  14     7986.75     8300.54     58.61 o 
  11   8  14     2990.13     2934.94     46.98 o 
  12   8  14      845.30      801.89     42.76 o 
  13   8  14     6461.29     6601.71     60.99 o 
   1   9  14     4861.43     4976.09     49.88 o 
   2   9  14      100.40      181.40     34.55 o 
   3   9  14     3027.18     3006.47     42.00 o 
   4   9  14       17.65      110.05     37.23 o 
   5   9  14     1821.45     1945.46     40.81 o 
   6   9  14      401.99      514.68     37.85 o 
   7   9  14     2745.30     2963.61     43.97 o 
   8   9  14       84.75      188.33     42.05 o 
   9   9  14     6067.17     5797.91     55.38 o 
  10   9  14     1099.49     1186.77     43.96 o 
  11   9  14     2506.49     2753.55     50.42 o 
  12   9  14     1830.81     2020.42     49.36 o 
  13   9  14       15.66       61.05     49.93 o 
   0  10  14    28113.99    27396.37    155.22 o 
   1  10  14      704.90      685.27     38.98 o 
   2  10  14       65.98      139.69     39.14 o 
   3  10  14       16.36       79.77     37.20 o 
   4  10  14    22710.54    22287.16    106.53 o 
   5  10  14     5055.92     5208.35     49.44 o 
   6  10  14      413.80      608.98     37.58 o 
   7  10  14     2691.62     2986.29     45.25 o 
   8  10  14     6159.31     6350.43     61.52 o 
   9  10  14     1117.98     1138.19     45.52 o 
  10  10  14      170.18      280.15     45.19 o 
  11  10  14     2144.34     2268.60     51.50 o 
  12  10  14     4441.38     4382.14     57.33 o 
  13  10  14     1519.89     1507.98     57.23 o 
   1  11  14      811.85      945.06     42.91 o 
   2  11  14       63.49      117.78     43.17 o 
   3  11  14    15615.54    15421.37     75.16 o 
   4  11  14       82.53      104.16     39.55 o 
   5  11  14     9577.49     9193.38     62.14 o 
   6  11  14      496.45      618.05     39.06 o 
   7  11  14     1856.20     1807.35     43.93 o 
   8  11  14     2949.71     3016.65     50.06 o 
   9  11  14     3645.89     3506.22     52.41 o 
  10  11  14      809.01      902.95     47.40 o 
  11  11  14     3201.51     3342.73     55.71 o 
  12  11  14       67.70       89.04     53.80 o 
  13  11  14        1.02      140.00    180.73 o 
   0  12  14       49.44       61.38     59.09 o 
   1  12  14      493.76      601.42     43.50 o 
   2  12  14       11.99       61.28     42.34 o 
   3  12  14     5839.93     5735.11     63.88 o 
   4  12  14     2971.58     2808.29     51.06 o 
   5  12  14      301.51      390.77     43.42 o 
   6  12  14     2124.23     2352.66     49.58 o 
   7  12  14     1373.70     1352.44     44.05 o 
   8  12  14      651.45      554.46     44.16 o 
   9  12  14     1451.54     1465.11     47.98 o 
  10  12  14     1475.05     1479.30     49.24 o 
  11  12  14    11336.52    11002.33     79.97 o 
  12  12  14     1518.19      886.27    113.19 o 
   1  13  14     6675.36     6462.20     59.33 o 
   2  13  14      902.87      935.44     47.33 o 
   3  13  14     3557.28     3626.59     57.02 o 
   4  13  14        1.26       98.66     51.57 o 
   5  13  14      508.12      503.88     48.50 o 
   6  13  14     3099.02     3206.72     62.59 o 
   7  13  14     8381.10     8221.76     66.30 o 
   8  13  14      714.50      765.41     46.04 o 
   9  13  14       42.63      142.52     48.59 o 
  10  13  14     1278.73     1314.26     60.37 o 
  11  13  14     1268.74     1145.51    185.03 o 
   0  14  14    23196.73    23270.49    149.16 o 
   1  14  14     4759.45     4884.17     58.98 o 
   2  14  14       48.50      135.01     48.85 o 
   3  14  14        4.75      100.09     57.85 o 
   4  14  14    12227.16    12718.61     83.17 o 
   5  14  14        0.37       57.20     69.10 o 
   6  14  14       99.71      106.71     53.05 o 
   7  14  14       19.24       67.09     55.97 o 
   8  14  14     5999.28     6020.29     69.77 o 
   9  14  14      732.18      777.33     69.72 o 
  10  14  14       39.02      231.88    171.68 o 
   1   1  15     4619.37     4725.70     41.51 o 
   2   1  15       34.21       76.85     28.19 o 
   3   1  15     3101.41     3285.87     32.01 o 
   4   1  15      174.16      202.24     25.64 o 
   5   1  15      994.13     1054.13     28.64 o 
   6   1  15     3033.00     3068.54     33.83 o 
   7   1  15       15.18       80.62     30.06 o 
   8   1  15     2136.27     2297.93     35.71 o 
   9   1  15     4259.61     4170.06     42.42 o 
  10   1  15     1643.11     1746.87     37.75 o 
  11   1  15     3409.67     3305.54     43.11 o 
  12   1  15     1378.04     1329.06     42.41 o 
  13   1  15       10.68       99.87     46.54 o 
  14   1  15    16703.26    15844.68     91.60 o 
   0   2  15     1185.41     1326.11     49.99 o 
   1   2  15     8435.49     8332.39     58.84 o 
   2   2  15      110.05      151.53     26.85 o 
   3   2  15      102.20      101.92     25.36 o 
   4   2  15        0.42       19.10     26.50 o 
   5   2  15      272.40      284.82     27.46 o 
   6   2  15     3900.34     4077.38     38.81 o 
   7   2  15       71.86       81.42     31.63 o 
   8   2  15     5900.22     5875.15     46.88 o 
   9   2  15     1707.14     1680.00     36.30 o 
  10   2  15     2226.69     2423.41     40.92 o 
  11   2  15      162.34      202.46     39.02 o 
  12   2  15     1506.93     1526.08     44.58 o 
  13   2  15      318.45      323.28     44.70 o 
  14   2  15     1287.65     1376.43     54.53 o 
   1   3  15     5200.36     5359.37     47.03 o 
   2   3  15      602.14      623.37     31.21 o 
   3   3  15       21.49       72.96     28.53 o 
   4   3  15       73.92      120.76     28.05 o 
   5   3  15     2015.45     2009.08     33.50 o 
   6   3  15      506.02      608.30     32.83 o 
   7   3  15     6760.87     6864.93     50.14 o 
   8   3  15     2884.73     2698.63     41.01 o 
   9   3  15       16.73       67.64     43.03 o 
  10   3  15     3481.68     3423.20     45.55 o 
  11   3  15      265.71      264.51     41.37 o 
  12   3  15     1235.20     1220.54     45.18 o 
  13   3  15      551.05      472.14     46.93 o 
  14   3  15        9.05       74.82     60.49 o 
   0   4  15      390.06      455.51     50.96 o 
   1   4  15     1493.04     1664.29     37.37 o 
   2   4  15        5.86       29.31     35.50 o 
   3   4  15      152.39      137.41     30.07 o 
   4   4  15      130.61      141.93     30.85 o 
   5   4  15      377.79      441.06     33.06 o 
   6   4  15      404.10      432.58     33.73 o 
   7   4  15      378.05      343.47     35.47 o 
   8   4  15      231.31      297.00     36.78 o 
   9   4  15     1221.94     1354.23     40.61 o 
  10   4  15      729.48      777.01     41.49 o 
  11   4  15       59.81      157.51     43.77 o 
  12   4  15      471.78      499.26     46.58 o 
  13   4  15      249.67      275.35     49.14 o 
  14   4  15      631.78      587.79     53.21 o 
   1   5  15      162.04      201.71     33.98 o 
   2   5  15     3589.13     3590.82     40.70 o 
   3   5  15     4181.34     4161.81     42.10 o 
   4   5  15      323.82      401.38     34.80 o 
   5   5  15     3568.73     3628.24     41.94 o 
   6   5  15     6983.40     6917.41     51.07 o 
   7   5  15      222.98      218.58     35.72 o 
   8   5  15     8153.80     8006.37     57.60 o 
   9   5  15      597.42      645.26     37.92 o 
  10   5  15     6176.39     5956.05     57.49 o 
  11   5  15      192.90      126.38     40.86 o 
  12   5  15       50.06       92.46     50.70 o 
  13   5  15     2347.98     2313.24     55.39 o 
  14   5  15     3712.78     3573.20     61.00 o 
   0   6  15    13206.18    13484.59    100.24 o 
   1   6  15       31.75       14.79     34.54 o 
   2   6  15     2504.45     2638.71     38.72 o 
   3   6  15     3349.26     3347.28     40.83 o 
   4   6  15     8319.62     8362.18     54.34 o 
   5   6  15      303.41      328.07     35.43 o 
   6   6  15     2015.33     2107.58     39.30 o 
   7   6  15      247.28      320.29     35.74 o 
   8   6  15      522.69      596.44     37.70 o 
   9   6  15      141.35      100.79     42.20 o 
  10   6  15     4388.79     4587.70     53.67 o 
  11   6  15      477.06      433.24     43.44 o 
  12   6  15     9383.73     8974.81     72.38 o 
  13   6  15     1683.22     1762.35     52.50 o 
  14   6  15     2386.80     2370.44     56.26 o 
   1   7  15      245.13      285.93     34.58 o 
   2   7  15     2292.74     2492.92     39.28 o 
   3   7  15     4236.61     4543.49     43.89 o 
   4   7  15      173.05      215.01     34.96 o 
   5   7  15      221.50      273.21     35.67 o 
   6   7  15      155.02      140.25     35.40 o 
   7   7  15      186.97      194.72     39.11 o 
   8   7  15     1872.66     1978.19     47.96 o 
   9   7  15      344.26      338.53     44.95 o 
  10   7  15      105.30      169.93     46.41 o 
  11   7  15     7625.01     7749.97     68.61 o 
  12   7  15     2623.75     2653.89     50.92 o 
  13   7  15       78.79      135.28     52.79 o 
  14   7  15     4941.76     4697.67     83.52 o 
   0   8  15     1291.15     1410.00     55.89 o 
   1   8  15      209.74      265.71     34.76 o 
   2   8  15      766.07      859.77     35.96 o 
   3   8  15     4278.49     4523.05     46.75 o 
   4   8  15     1019.72     1169.41     37.01 o 
   5   8  15     5929.52     6175.04     63.44 o 
   6   8  15      515.04      558.30     37.74 o 
   7   8  15     1804.34     2098.00     43.65 o 
   8   8  15      279.57      333.28     41.50 o 
   9   8  15     2101.70     2101.54     46.08 o 
  10   8  15        1.54       66.19     47.90 o 
  11   8  15      582.76      679.50     44.63 o 
  12   8  15      165.89      190.19     44.96 o 
  13   8  15       94.53      133.41     47.59 o 
  14   8  15      123.86      109.86    143.14 o 
   1   9  15     3475.73     3536.31     48.35 o 
   2   9  15     1689.54     1765.53     43.20 o 
   3   9  15        1.30       73.06     40.49 o 
   4   9  15     2835.05     3067.63     44.49 o 
   5   9  15        0.91      144.33     45.36 o 
   6   9  15     1731.28     1816.81     42.58 o 
   7   9  15      356.06      330.94     40.29 o 
   8   9  15      353.47      415.45     41.84 o 
   9   9  15     5446.09     5595.09     71.11 o 
  10   9  15     5547.91     5504.50     58.27 o 
  11   9  15     2370.49     2638.85     53.01 o 
  12   9  15     1683.85     1683.27     50.68 o 
  13   9  15      519.48      280.30     74.40 o 
   0  10  15    10984.33    10587.01    110.20 o 
   1  10  15     2241.43     2268.83     47.55 o 
   2  10  15      621.25      633.26     41.27 o 
   3  10  15      741.29      910.67     41.01 o 
   4  10  15    14073.75    14015.95     72.43 o 
   5  10  15      712.51     1037.78     42.72 o 
   6  10  15     2298.07     2378.14     55.67 o 
   7  10  15     2721.77     2847.81     48.35 o 
   8  10  15     4106.06     4033.86     52.91 o 
   9  10  15       78.50      223.54     46.29 o 
  10  10  15     6195.27     6281.51     65.44 o 
  11  10  15      235.15      283.11     50.31 o 
  12  10  15     3756.35     3710.92     74.56 o 
  13  10  15       63.11      100.48    204.18 o 
   1  11  15     1373.90     1339.20     51.46 o 
   2  11  15        5.99       25.48     50.49 o 
   3  11  15       89.34       88.15     44.36 o 
   4  11  15        1.43       88.43     45.07 o 
   5  11  15      557.86      551.08     43.52 o 
   6  11  15     2479.99     2594.00     51.73 o 
   7  11  15     4204.24     4414.01     58.65 o 
   8  11  15      433.95      479.45     46.30 o 
   9  11  15     2236.77     2505.96     51.12 o 
  10  11  15      619.97      651.59     47.08 o 
  11  11  15     1627.96     2024.64     65.00 o 
  12  11  15      280.98      237.00    108.73 o 
   0  12  15      233.40      231.91     72.56 o 
   1  12  15     2741.27     2870.66     56.39 o 
   2  12  15     1010.30      999.83     45.50 o 
   3  12  15      207.99      228.08     45.00 o 
   4  12  15      134.57      152.22     48.48 o 
   5  12  15      436.82      528.06     46.85 o 
   6  12  15      154.60      159.22     48.16 o 
   7  12  15        7.52       79.98     59.36 o 
   8  12  15        1.08       61.77     51.29 o 
   9  12  15     1228.14     1216.23     48.30 o 
  10  12  15      989.56     1004.04     71.20 o 
  11  12  15      489.63      240.52    117.93 o 
   1  13  15     3332.91     3338.42     57.32 o 
   2  13  15      887.73      983.65     49.11 o 
   3  13  15     1873.77     1771.91     55.23 o 
   4  13  15     1952.83     2091.23     58.41 o 
   5  13  15     2438.73     2354.88     56.25 o 
   6  13  15     4194.31     4046.11     62.61 o 
   7  13  15     2069.18     2303.69     53.57 o 
   8  13  15     2973.73     3110.76     57.15 o 
   9  13  15     1110.03      765.16     85.30 o 
  10  13  15      112.62       61.71    134.25 o 
   0  14  15    10936.66    11052.44    132.57 o 
   1  14  15     6523.17     6954.29     72.56 o 
   2  14  15     1811.17     1954.89     54.59 o 
   3  14  15      717.37      697.74     51.10 o 
   4  14  15     3470.53     3498.85     65.47 o 
   5  14  15       15.49      127.08     57.48 o 
   6  14  15     1690.84     1576.65     53.99 o 
   7  14  15      581.25      508.18     81.84 o 
   8  14  15     9477.28     9504.39    190.39 o 
   9  14  15     2021.99     2027.58    246.48 o 
   1  15  15      171.65      312.39     56.65 o 
   2  15  15      304.58      377.03     54.01 o 
   3  15  15     2077.07     1967.40     63.24 o 
   4  15  15      318.34      397.59     62.06 o 
   5  15  15      111.94      309.88     88.51 o 
   6  15  15      685.55      857.68     85.06 o 
   7  15  15       78.47      125.97    105.03 o 
   0   0  16     2841.50     3255.66    148.77 o 
   1   0  16       19.46       90.21     42.59 o 
   2   0  16     2604.08     2603.36     52.27 o 
   3   0  16     3757.75     3938.18     53.89 o 
   4   0  16       49.55       88.81     40.27 o 
   5   0  16     1286.36     1273.72     44.12 o 
   6   0  16      220.13      258.03     39.81 o 
   7   0  16     1706.81     1724.05     46.92 o 
   8   0  16     3221.88     3231.68     70.67 o 
   9   0  16      173.49      204.18     49.02 o 
  10   0  16     1645.78     1733.85     55.53 o 
  11   0  16      441.12      414.57     53.76 o 
  12   0  16      576.47      584.83     57.41 o 
  13   0  16      109.19      121.45     63.78 o 
  14   0  16     1541.66     1455.08     85.98 o 
  15   0  16     2601.08     2826.31    197.11 o 
   1   1  16      457.63      549.32     32.31 o 
   2   1  16     1063.24     1152.17     33.10 o 
   3   1  16       57.44      143.52     28.66 o 
   4   1  16     1304.98     1376.28     29.24 o 
   5   1  16      866.31      873.00     28.90 o 
   6   1  16     6751.99     6797.89     43.33 o 
   7   1  16       77.04       68.76     35.17 o 
   8   1  16    16389.64    16270.46     79.93 o 
   9   1  16      239.91      296.26     36.07 o 
  10   1  16     1475.87     1574.34     40.75 o 
  11   1  16      394.83      413.00     39.16 o 
  12   1  16     4374.02     4466.17     54.45 o 
  13   1  16       24.02       87.74     53.75 o 
  14   1  16     1743.51     1519.61     54.39 o 
  15   1  16      169.18      246.19     88.10 o 
   0   2  16       93.49      153.71     45.67 o 
   1   2  16       11.93      104.71     33.88 o 
   2   2  16     3252.19     3279.96     41.25 o 
   3   2  16      239.53      304.58     30.24 o 
   4   2  16     2038.91     2178.24     33.09 o 
   5   2  16     1384.66     1458.98     33.10 o 
   6   2  16      859.84      791.32     34.46 o 
   7   2  16     2432.89     2528.97     40.71 o 
   8   2  16      582.48      629.27     36.89 o 
   9   2  16     3399.30     3171.18     47.44 o 
  10   2  16     1733.67     1627.07     44.31 o 
  11   2  16      265.03      222.57     42.25 o 
  12   2  16        0.33       45.47     50.26 o 
  13   2  16     5229.71     4988.10     60.17 o 
  14   2  16      350.14      386.50     56.98 o 
  15   2  16      148.62       45.21    114.82 o 
   1   3  16       23.02       55.02     39.25 o 
   2   3  16       13.16       50.26     40.02 o 
   3   3  16       44.03       67.35     33.83 o 
   4   3  16     7061.85     7129.75     50.01 o 
   5   3  16     1356.77     1446.90     36.29 o 
   6   3  16     3132.87     3223.51     42.57 o 
   7   3  16      500.31      428.37     37.29 o 
   8   3  16     2170.80     2190.86     43.00 o 
   9   3  16      563.50      541.29     40.22 o 
  10   3  16     3424.63     3325.46     51.94 o 
  11   3  16      278.59      290.36     45.82 o 
  12   3  16    12515.13    12336.72     80.42 o 
  13   3  16     4071.86     3999.86     62.36 o 
  14   3  16     1588.46     1613.33     58.39 o 
  15   3  16       40.07       26.61    177.80 o 
   0   4  16        0.68       82.63     60.83 o 
   1   4  16     2845.63     2917.00     47.99 o 
   2   4  16     1895.11     2025.09     45.37 o 
   3   4  16     2064.82     2169.76     41.80 o 
   4   4  16    11080.62    11235.64     60.69 o 
   5   4  16       64.24      115.94     34.35 o 
   6   4  16     6457.82     6500.19     51.18 o 
   7   4  16        5.26       17.87     39.24 o 
   8   4  16      201.13      177.18     38.66 o 
   9   4  16      181.44      142.32     40.30 o 
  10   4  16     1659.33     1588.83     45.08 o 
  11   4  16      213.05      183.47     46.46 o 
  12   4  16     1325.76     1422.76     51.04 o 
  13   4  16      693.39      865.77     53.85 o 
  14   4  16      775.74      861.39     57.76 o 
  15   4  16     2255.18     1918.88    196.02 o 
   1   5  16       29.83       65.00     40.81 o 
   2   5  16    10928.42    10876.64     70.63 o 
   3   5  16     5390.73     5596.59     52.22 o 
   4   5  16     6380.52     6512.07     55.10 o 
   5   5  16     1597.54     1651.93     39.53 o 
   6   5  16      247.17      278.35     37.12 o 
   7   5  16      919.04      980.36     38.92 o 
   8   5  16     3401.86     3486.84     48.30 o 
   9   5  16      501.48      381.81     41.25 o 
  10   5  16     4317.64     4218.37     56.50 o 
  11   5  16      183.53      213.46     48.20 o 
  12   5  16    15348.66    15049.66     89.94 o 
  13   5  16       86.78      133.62     52.82 o 
  14   5  16      554.01      581.66     79.10 o 
   0   6  16     1335.05     1394.93     59.90 o 
   1   6  16     1316.95     1468.24     41.99 o 
   2   6  16     2142.31     2078.84     44.19 o 
   3   6  16       63.22       77.14     42.94 o 
   4   6  16       57.14      150.87     37.10 o 
   5   6  16      943.55      979.09     38.29 o 
   6   6  16      414.73      469.05     38.61 o 
   7   6  16     1650.75     1661.77     42.86 o 
   8   6  16      195.31      279.34     41.67 o 
   9   6  16      815.02      780.90     46.62 o 
  10   6  16     2335.59     2235.19     53.23 o 
  11   6  16      143.28      141.68     47.90 o 
  12   6  16      849.68      769.65     52.09 o 
  13   6  16     3532.04     3259.19     61.79 o 
  14   6  16      516.26      486.30    124.10 o 
   1   7  16      267.68      307.42     39.00 o 
   2   7  16     3324.37     3508.66     51.06 o 
   3   7  16      307.18      353.10     41.42 o 
   4   7  16      660.13      697.12     39.47 o 
   5   7  16        0.12       28.14     40.40 o 
   6   7  16      313.00      397.73     39.32 o 
   7   7  16       54.79      119.12     44.53 o 
   8   7  16     4955.42     4941.59     57.80 o 
   9   7  16     1772.70     1805.07     51.33 o 
  10   7  16      269.33      284.02     46.56 o 
  11   7  16     1242.69     1320.38     54.38 o 
  12   7  16     1808.04     1785.77     55.65 o 
  13   7  16      994.58      887.45     68.00 o 
  14   7  16     1441.35     1335.36    164.69 o 
   0   8  16     6916.66     6732.59     80.92 o 
   1   8  16     1033.19     1256.23     45.64 o 
   2   8  16     1006.07     1126.48     43.24 o 
   3   8  16     4039.32     4211.23     50.90 o 
   4   8  16      318.04      359.40     41.72 o 
   5   8  16     1442.66     1429.47     44.96 o 
   6   8  16     1509.23     1445.85     44.87 o 
   7   8  16      610.35      688.59     41.93 o 
   8   8  16     2817.14     2735.76     50.28 o 
   9   8  16      676.96      602.78     43.87 o 
  10   8  16      729.89      861.38     46.61 o 
  11   8  16      709.88      808.09     47.79 o 
  12   8  16      174.05      198.62     50.93 o 
  13   8  16       38.07      -31.52    212.50 o 
   1   9  16     4864.05     4882.04     58.19 o 
   2   9  16     6723.18     6855.31     82.77 o 
   3   9  16      844.90      966.81     45.65 o 
   4   9  16      218.92      219.80     45.86 o 
   5   9  16      962.98      913.07     46.87 o 
   6   9  16    12707.88    12476.85     74.05 o 
   7   9  16     3079.63     3068.65     52.20 o 
   8   9  16    13806.67    13382.38     83.37 o 
   9   9  16     2320.08     2142.29     48.28 o 
  10   9  16      157.10      173.35     46.04 o 
  11   9  16        7.54      135.97     59.15 o 
  12   9  16      205.62      197.91     86.08 o 
  13   9  16     1562.06     1476.86    122.47 o 
   0  10  16      108.46      244.85     68.94 o 
   1  10  16        6.41      106.55     51.44 o 
   2  10  16     4317.89     4191.66     59.86 o 
   3  10  16      153.91      217.99     46.98 o 
   4  10  16      260.60      389.37     41.97 o 
   5  10  16       10.60      140.88     51.67 o 
   6  10  16     4993.28     4935.32     57.40 o 
   7  10  16     3817.64     3806.30     55.55 o 
   8  10  16      177.40      146.60     46.75 o 
   9  10  16     4164.39     3974.16     56.07 o 
  10  10  16     1924.59     1905.40     51.22 o 
  11  10  16      251.19      111.68     68.17 o 
  12  10  16     1821.23     1246.35    157.12 o 
   1  11  16       14.52      132.12     67.95 o 
   2  11  16     3445.83     3596.25     62.45 o 
   3  11  16      534.30      677.22     49.83 o 
   4  11  16        0.88       90.03     50.66 o 
   5  11  16        3.22       77.59     56.72 o 
   6  11  16     2834.35     2694.84     54.20 o 
   7  11  16     2224.65     2329.82     54.12 o 
   8  11  16     1007.01      982.72     51.26 o 
   9  11  16        7.27       71.56     63.91 o 
  10  11  16      557.51      494.18     69.73 o 
  11  11  16      259.88      167.55    136.33 o 
   0  12  16      160.19      180.07     76.85 o 
   1  12  16     3637.68     3779.20     64.75 o 
   2  12  16     1822.03     1752.18     58.13 o 
   3  12  16     5342.99     5375.00     63.51 o 
   4  12  16     1620.93     1763.33     60.59 o 
   5  12  16     4608.78     4591.15     68.67 o 
   6  12  16       87.63      165.62     54.07 o 
   7  12  16     4027.96     4132.88     61.42 o 
   8  12  16        5.85       67.29     94.74 o 
   9  12  16        3.06      164.94    183.65 o 
  10  12  16     3683.09     2450.70    176.60 o 
   1  13  16       88.77      168.90     57.38 o 
   2  13  16     8337.73     8187.30     88.06 o 
   3  13  16     6553.56     6272.53     74.44 o 
   4  13  16      530.27      517.67     59.82 o 
   5  13  16     6496.97     6354.11     73.33 o 
   6  13  16     4950.68     5026.34     73.47 o 
   7  13  16       31.24      265.37    139.95 o 
   8  13  16       40.84       42.15    213.91 o 
   0  14  16        0.69       85.61     86.58 o 
   1  14  16       19.15       98.85     59.11 o 
   2  14  16     2836.30     2801.31     62.56 o 
   3  14  16     1230.36     1274.25     59.31 o 
   4  14  16      588.67      464.83     74.28 o 
   5  14  16        3.42      244.47    173.50 o 
   6  14  16     3690.03     3758.98    227.85 o 
   7  14  16      420.39      172.59    208.57 o 
   1  15  16     2606.14     2575.69     99.94 o 
   2  15  16     6031.64     5571.83    129.59 o 
   3  15  16      311.07      340.79    137.51 o 
   4  15  16      340.28      364.58    133.35 o 
   5  15  16        0.42       53.87    212.79 o 
   1   1  17     2117.64     2279.29     42.25 o 
   2   1  17     1092.96     1125.82     37.41 o 
   3   1  17    12430.32    12265.51     65.16 o 
   4   1  17      613.04      666.56     35.73 o 
   5   1  17    10604.04    10259.51     57.55 o 
   6   1  17     2746.87     2834.83     41.18 o 
   7   1  17      123.72      153.57     35.65 o 
   8   1  17     5711.01     5759.39     54.18 o 
   9   1  17     1699.09     1724.99     44.67 o 
  10   1  17      291.07      283.59     41.41 o 
  11   1  17     3082.91     3170.20     58.19 o 
  12   1  17     1436.85     1493.57     47.82 o 
  13   1  17       35.96       77.55     55.15 o 
  14   1  17      856.72      725.06     99.36 o 
   0   2  17    12892.29    13320.31    113.57 o 
   1   2  17     7855.44     7956.56     67.40 o 
   2   2  17     1749.77     1790.40     44.48 o 
   3   2  17    13767.23    13815.83     73.03 o 
   4   2  17     7295.09     7550.84     57.25 o 
   5   2  17     2302.50     2404.12     42.81 o 
   6   2  17      912.70      852.55     37.55 o 
   7   2  17     4286.81     4221.66     48.22 o 
   8   2  17    10770.66    10828.76     72.91 o 
   9   2  17       49.65      103.24     53.28 o 
  10   2  17      112.36      150.63     50.04 o 
  11   2  17     1953.21     2096.13     51.64 o 
  12   2  17     4913.62     4772.89     73.45 o 
  13   2  17     2012.74     2010.29     57.42 o 
  14   2  17      896.02      810.00     98.66 o 
   1   3  17    10892.58    10909.71     76.89 o 
   2   3  17        8.88      111.79     42.23 o 
   3   3  17      976.17     1022.46     42.15 o 
   4   3  17     6650.69     6696.77     55.69 o 
   5   3  17      230.50      242.06     39.27 o 
   6   3  17     2212.37     2071.86     41.69 o 
   7   3  17     8951.68     9019.15     60.35 o 
   8   3  17      329.17      436.66     40.84 o 
   9   3  17     1026.00      974.91     45.28 o 
  10   3  17     2161.82     2127.97     50.65 o 
  11   3  17      163.82       86.31     51.69 o 
  12   3  17    13276.71    13056.40     84.90 o 
  13   3  17     2349.01     2376.03     58.79 o 
  14   3  17     7896.05     7658.30    156.52 o 
   0   4  17       99.13      116.23     62.33 o 
   1   4  17      274.91      325.53     43.04 o 
   2   4  17     1008.80     1035.44     45.02 o 
   3   4  17     5085.80     5234.13     58.68 o 
   4   4  17      263.98      283.18     41.95 o 
   5   4  17     3400.73     3444.73     50.63 o 
   6   4  17     2995.77     3011.35     46.08 o 
   7   4  17     1083.72     1237.99     41.45 o 
   8   4  17        4.05       67.71     45.11 o 
   9   4  17      682.13      680.71     43.36 o 
  10   4  17      131.77       72.80     49.33 o 
  11   4  17     1319.83     1360.68     51.51 o 
  12   4  17        0.16       76.40     54.71 o 
  13   4  17       71.11       80.81     61.48 o 
   1   5  17     3770.26     3790.93     54.26 o 
   2   5  17       51.88       85.53     44.49 o 
   3   5  17     1232.06     1272.01     49.71 o 
   4   5  17     2401.47     2551.76     49.35 o 
   5   5  17     2169.49     2096.53     46.92 o 
   6   5  17      509.50      453.55     39.80 o 
   7   5  17      273.64      305.98     41.14 o 
   8   5  17     1277.96     1330.99     44.54 o 
   9   5  17      604.15      504.03     44.04 o 
  10   5  17      160.58      149.77     48.77 o 
  11   5  17      427.72      344.55     52.75 o 
  12   5  17     4719.06     4417.72     64.37 o 
  13   5  17      593.80      450.94     81.11 o 
   0   6  17    13001.16    13102.29    107.89 o 
   1   6  17     3157.52     3329.68     51.29 o 
   2   6  17     5174.81     5281.66     70.58 o 
   3   6  17     7129.17     7074.92     69.53 o 
   4   6  17     5108.84     5486.53     61.60 o 
   5   6  17     2259.02     2317.61     46.17 o 
   6   6  17      336.14      345.35     42.24 o 
   7   6  17     4558.27     4655.01     53.92 o 
   8   6  17     8113.55     7914.26     65.13 o 
   9   6  17      215.65      245.00     50.84 o 
  10   6  17     4734.59     4952.08     65.80 o 
  11   6  17       42.13      140.08     65.31 o 
  12   6  17     3873.88     3825.65     70.87 o 
  13   6  17      176.93      204.84    146.65 o 
   1   7  17     1599.59     1621.18     47.81 o 
   2   7  17      653.42      719.82     47.71 o 
   3   7  17    17580.58    17260.20    106.32 o 
   4   7  17      219.41      180.38     46.02 o 
   5   7  17     4285.19     4168.15     54.77 o 
   6   7  17      673.26      774.22     45.04 o 
   7   7  17       96.31      117.21     48.79 o 
   8   7  17     6357.56     6432.00     65.14 o 
   9   7  17     3822.05     3771.73     58.25 o 
  10   7  17     5082.36     5121.59     63.37 o 
  11   7  17    11899.62    12428.05     83.32 o 
  12   7  17      220.47      226.84     74.50 o 
   0   8  17      205.51      242.10     58.68 o 
   1   8  17     5972.80     6077.76     60.50 o 
   2   8  17     2723.97     2850.29     51.39 o 
   3   8  17     1309.22     1441.64     50.23 o 
   4   8  17     1235.77     1236.15     52.42 o 
   5   8  17       37.52      122.57     51.69 o 
   6   8  17     1125.97     1063.08     47.62 o 
   7   8  17    11932.18    11884.16     75.63 o 
   8   8  17        0.68       67.73     53.16 o 
   9   8  17        0.08       92.72     53.07 o 
  10   8  17     1412.63     1542.56     49.32 o 
  11   8  17     4616.46     4873.96     81.96 o 
  12   8  17     1837.24     2131.09    216.98 o 
   1   9  17     4562.46     4580.23     69.10 o 
   2   9  17     4400.66     4453.58     62.62 o 
   3   9  17        0.69      138.10     53.92 o 
   4   9  17      384.20      474.53     55.42 o 
   5   9  17     1106.89     1014.49     54.19 o 
   6   9  17     1919.54     2005.29     51.62 o 
   7   9  17      664.86      686.04     49.12 o 
   8   9  17       79.48      102.72     49.62 o 
   9   9  17     3858.28     3517.46     57.40 o 
  10   9  17       53.20       13.26    111.39 o 
  11   9  17      321.45      451.03    109.41 o 
   0  10  17     2214.28     2578.91     85.04 o 
   1  10  17     5316.29     5112.10     68.97 o 
   2  10  17     4128.81     3992.56     62.53 o 
   3  10  17      570.81      677.15     51.61 o 
   4  10  17      404.82      419.89     56.24 o 
   5  10  17       13.96       71.54     59.49 o 
   6  10  17     4423.63     4591.26     62.68 o 
   7  10  17      490.83      508.78     49.66 o 
   8  10  17     3271.43     3387.31     57.40 o 
   9  10  17       68.09       81.65     79.55 o 
  10  10  17      671.57      453.68    101.51 o 
   1  11  17     5357.81     5534.26     75.38 o 
   2  11  17      829.10      780.39     56.06 o 
   3  11  17     1021.96      962.03     57.59 o 
   4  11  17      953.43     1065.78     62.88 o 
   5  11  17     3605.27     3584.26     65.50 o 
   6  11  17     4114.91     3945.10     64.68 o 
   7  11  17     8327.19     8841.40     85.39 o 
   8  11  17      349.03      278.08     75.73 o 
   9  11  17      279.39       90.51    143.58 o 
   0  12  17      288.24      281.53     83.69 o 
   1  12  17      515.40      449.61     56.77 o 
   2  12  17     2791.66     2577.19     63.45 o 
   3  12  17    14528.15    14395.98    102.96 o 
   4  12  17      347.06      536.51     63.49 o 
   5  12  17     2488.96     2575.71     66.93 o 
   6  12  17     4386.41     4063.19    117.52 o 
   7  12  17     1908.22     2084.64    121.07 o 
   8  12  17      325.52      443.25    175.19 o 
   1  13  17      502.95      564.69     57.21 o 
   2  13  17     2714.13     2723.63     75.57 o 
   3  13  17     1012.89      978.75     92.37 o 
   5  13  17      513.30      281.84    197.59 o 
   6  13  17      599.13      638.59    174.85 o 
   0  14  17       93.77       33.19    114.21 o 
   1  14  17      260.13      421.57    119.54 o 
   2  14  17     6241.81     6070.84    157.18 o 
   3  14  17        1.05      321.14    135.56 o 
   4  14  17     1765.36     1496.92    154.91 o 
   5  14  17      488.72      725.27    230.01 o 
   0   0  18      563.31      512.81     74.26 o 
   1   0  18      470.26      447.45     56.72 o 
   2   0  18      275.39      270.22     56.78 o 
   3   0  18    26891.84    27101.94    232.55 o 
   4   0  18     2446.54     2559.58     69.21 o 
   5   0  18    15058.17    15265.49    115.22 o 
   6   0  18    16529.23    16547.43    122.30 o 
   7   0  18     9797.00     9862.58    113.96 o 
   8   0  18     2025.78     1750.77     73.44 o 
   9   0  18     3458.87     3753.90     78.11 o 
  10   0  18     5676.98     6020.15     89.18 o 
  11   0  18    13041.78    13128.42    187.86 o 
  12   0  18     2904.85     2599.12     90.89 o 
  13   0  18      281.24      196.79    127.52 o 
   1   1  18      388.37      364.75     44.17 o 
   2   1  18    12631.42    12130.05     96.57 o 
   3   1  18    24111.02    23915.04    151.74 o 
   4   1  18      355.67      397.08     43.70 o 
   5   1  18    14053.94    13809.88    106.21 o 
   6   1  18     1245.26     1177.98     43.75 o 
   7   1  18     2166.77     2360.25     50.44 o 
   8   1  18     2170.28     2062.46     48.41 o 
   9   1  18      590.29      561.43     47.68 o 
  10   1  18     5084.69     4914.53     66.13 o 
  11   1  18    10412.50    10547.74    101.22 o 
  12   1  18      175.88      206.82     64.08 o 
  13   1  18     1377.22     1249.47    123.97 o 
   0   2  18     2756.06     2796.92     77.39 o 
   1   2  18     3141.22     3297.03     56.57 o 
   2   2  18        5.42       63.54     45.14 o 
   3   2  18      321.24      456.80     45.31 o 
   4   2  18       10.73       89.18     45.35 o 
   5   2  18     2162.25     2158.29     50.19 o 
   6   2  18       35.49       93.68     45.89 o 
   7   2  18        2.53       47.82     43.13 o 
   8   2  18     2753.41     2710.15     49.08 o 
   9   2  18     3815.20     3647.40     53.41 o 
  10   2  18       27.84       95.10     48.85 o 
  11   2  18      113.18      169.68     49.24 o 
  12   2  18      404.34      402.22     57.43 o 
  13   2  18     1691.31     1530.59    122.18 o 
   1   3  18    24880.54    23746.52    129.00 o 
   2   3  18     8229.93     7918.17     78.71 o 
   3   3  18     1410.80     1540.84     47.21 o 
   4   3  18     1848.60     1847.06     50.89 o 
   5   3  18     1126.47     1248.19     49.77 o 
   6   3  18     7031.75     6636.76     66.69 o 
   7   3  18    15214.26    14517.13     76.31 o 
   8   3  18       13.92       90.26     45.19 o 
   9   3  18     6810.25     6363.99     64.67 o 
  10   3  18      967.92      890.01     49.27 o 
  11   3  18      477.65      505.60     50.56 o 
  12   3  18     3852.46     3682.32     74.52 o 
  13   3  18      840.20      777.20    123.30 o 
   0   4  18     2383.01     2421.74     77.96 o 
   1   4  18    21809.96    21726.58    104.35 o 
   2   4  18     2976.71     3263.66     55.61 o 
   3   4  18     1979.28     2133.48     52.45 o 
   4   4  18      959.82      971.13     49.17 o 
   5   4  18     1770.22     1809.37     52.49 o 
   6   4  18      745.16      865.40     47.81 o 
   7   4  18    16967.49    16835.67    108.51 o 
   8   4  18     2152.76     2050.97     47.99 o 
   9   4  18     7749.37     7694.67     65.55 o 
  10   4  18     7403.90     7859.18     69.36 o 
  11   4  18     4329.19     4184.60     62.71 o 
  12   4  18     1501.79     1244.27     68.37 o 
   1   5  18    12310.65    11995.30     80.34 o 
   2   5  18     3966.61     3927.97     58.22 o 
   3   5  18      246.88      176.34     49.07 o 
   4   5  18      302.25      304.34     48.06 o 
   5   5  18      319.89      285.81     48.60 o 
   6   5  18     4874.06     4855.17     61.26 o 
   7   5  18    11379.54    11306.94     73.48 o 
   8   5  18     1622.12     1845.83     48.48 o 
   9   5  18     3376.46     3111.91     53.70 o 
  10   5  18      256.76      205.03     53.17 o 
  11   5  18      225.45      204.16     61.63 o 
  12   5  18      607.44      550.16    211.39 o 
   0   6  18     7024.70     7121.64    111.70 o 
   1   6  18      505.67      493.42     47.79 o 
   2   6  18      221.45      245.37     50.23 o 
   3   6  18      560.01      630.82     49.92 o 
   4   6  18     6153.53     5974.76     66.92 o 
   5   6  18     3626.22     3751.70     60.72 o 
   6   6  18      112.27      148.27     58.22 o 
   7   6  18     1087.74     1183.03     47.60 o 
   8   6  18     2818.58     2968.11     55.36 o 
   9   6  18      717.28      649.37     49.80 o 
  10   6  18      538.15      491.43     52.18 o 
  11   6  18     1981.79     2042.98     96.50 o 
   1   7  18       35.78      151.86     47.22 o 
   2   7  18     2722.81     2634.19     56.77 o 
   3   7  18    20926.96    20399.90    144.34 o 
   4   7  18      246.78      240.11     51.64 o 
   5   7  18    14825.43    14214.27     94.17 o 
   6   7  18      641.79      504.07     51.39 o 
   7   7  18     2758.40     2811.42     56.50 o 
   8   7  18     7903.78     7952.89     89.55 o 
   9   7  18     1164.04     1192.45     51.88 o 
  10   7  18     2170.62     2064.63     64.57 o 
  11   7  18     6635.26     6439.12    138.14 o 
   0   8  18      122.79      156.89     73.78 o 
   1   8  18     1004.21     1118.84     48.74 o 
   2   8  18      242.36      286.49     49.00 o 
   3   8  18    11555.81    11454.93     84.14 o 
   4   8  18     4281.02     4167.30     78.04 o 
   5   8  18     5954.61     5993.22     73.71 o 
   6   8  18     5718.24     5940.73     70.54 o 
   7   8  18     2815.20     2946.60     56.58 o 
   8   8  18     1035.77      877.39     52.68 o 
   9   8  18      226.56      185.31     59.05 o 
  10   8  18     2462.01     2416.46     88.86 o 
  11   8  18     8650.09     8268.84    277.07 o 
   1   9  18     2714.32     2529.00     58.50 o 
   2   9  18      653.65      669.75     52.88 o 
   3   9  18     8347.72     8500.08     85.06 o 
   4   9  18      702.00      932.48     59.13 o 
   5   9  18     4554.27     4584.56     70.07 o 
   6   9  18       10.04      131.51     62.86 o 
   7   9  18     2882.20     2735.08     64.13 o 
   8   9  18      390.65      415.54     73.88 o 
   9   9  18       83.12       91.44    106.00 o 
  10   9  18      352.59      238.46    149.19 o 
   0  10  18    15815.06    16145.81    143.77 o 
   1  10  18     3472.52     3514.08     65.81 o 
   2  10  18        2.75       92.62     63.14 o 
   3  10  18      131.09      211.77     61.45 o 
   4  10  18     6205.54     6691.76     80.95 o 
   5  10  18        1.42      123.47     60.83 o 
   6  10  18       45.51      100.76     63.55 o 
   7  10  18     1036.98     1069.13    113.35 o 
   8  10  18     8573.24     8175.94    227.55 o 
   9  10  18     3447.34     3323.55    222.26 o 
   1  11  18    12728.76    12233.60    120.96 o 
   2  11  18      560.04      374.06     57.78 o 
   3  11  18      335.75      288.54     62.87 o 
   4  11  18     2338.51     2393.80     70.48 o 
   5  11  18      367.90      121.77    142.84 o 
   7  11  18     7860.32     7260.08    257.55 o 
   8  11  18     2216.41     2170.02    178.94 o 
   0  12  18     3456.64     3089.32    140.08 o 
   1  12  18     2094.55     2020.34    102.05 o 
   2  12  18     3634.17     3795.06     99.51 o 
   3  12  18     1163.21     1065.49    104.73 o 
   4  12  18     1007.89      943.32    207.88 o 
   1  13  18     2979.42     2773.87    241.22 o 
   2  13  18       65.47      342.56    204.79 o 
   1   1  19      129.33      106.46     48.43 o 
   2   1  19     2795.62     2820.77     58.85 o 
   3   1  19        0.77      125.96     49.52 o 
   4   1  19      215.30      221.11     48.55 o 
   5   1  19      859.45      914.81     54.58 o 
   6   1  19      653.46      689.65     55.30 o 
   7   1  19      244.99      299.49     64.05 o 
   8   1  19     2150.69     2006.10     63.89 o 
   9   1  19      771.67      814.46     58.60 o 
  10   1  19     4742.68     4449.22     69.07 o 
  11   1  19        8.03       71.43     82.64 o 
  12   1  19      336.93      392.08    190.99 o 
   0   2  19        0.01      118.05     90.55 o 
   1   2  19        1.14       40.71     51.39 o 
   2   2  19      202.78      306.96     49.26 o 
   3   2  19      269.03      231.64     47.89 o 
   4   2  19      165.70      124.64     51.57 o 
   5   2  19     3779.43     3728.49     63.21 o 
   6   2  19     4742.67     5066.95     64.98 o 
   7   2  19     1765.76     1892.84     56.34 o 
   8   2  19      519.17      466.17     51.44 o 
   9   2  19      447.36      460.32     50.28 o 
  10   2  19     5259.07     5470.06     72.20 o 
  11   2  19     2855.07     2934.40     80.62 o 
   1   3  19      326.43      493.02     51.06 o 
   2   3  19      139.31      192.32     47.91 o 
   3   3  19     2407.03     2603.43     58.59 o 
   4   3  19      642.04      574.55     49.93 o 
   5   3  19     1496.46     1428.91     53.02 o 
   6   3  19     1953.94     1941.51     55.48 o 
   7   3  19      462.39      455.73     52.22 o 
   8   3  19      417.86      402.02     51.67 o 
   9   3  19       92.67      114.07     49.62 o 
  10   3  19       47.07       85.61     68.96 o 
  11   3  19      146.57      117.22     70.96 o 
   0   4  19      217.32      283.36     71.76 o 
   1   4  19     1218.64     1342.63     53.48 o 
   2   4  19      172.92      129.92     50.23 o 
   3   4  19      231.77      231.35     48.78 o 
   4   4  19        0.21       55.52     59.20 o 
   5   4  19     2222.30     2364.28     57.07 o 
   6   4  19      156.99      164.16     53.13 o 
   7   4  19       90.13       69.54     54.36 o 
   8   4  19       76.84      113.05     51.83 o 
   9   4  19      327.00      348.97     50.68 o 
  10   4  19      227.16      173.20     67.04 o 
  11   4  19      190.96      169.51    132.89 o 
   1   5  19     2433.19     2361.47     58.07 o 
   2   5  19     1248.04     1341.13     54.68 o 
   3   5  19       90.81       94.47     50.88 o 
   4   5  19      107.81      100.28     49.75 o 
   5   5  19      210.66      236.81     51.42 o 
   6   5  19     3015.54     3032.57     61.48 o 
   7   5  19      631.60      522.61     53.75 o 
   8   5  19      175.16      179.52     51.49 o 
   9   5  19     1365.32     1240.11     58.77 o 
  10   5  19     4559.87     4234.14     97.97 o 
  11   5  19     1361.95     1407.15    218.77 o 
   0   6  19      975.54      984.15     76.53 o 
   1   6  19      819.12      795.81     53.45 o 
   2   6  19       55.58       89.45     59.76 o 
   3   6  19      218.97      240.93     53.31 o 
   4   6  19     1055.69     1172.52     54.18 o 
   5   6  19     1691.69     1518.99     55.55 o 
   6   6  19     3182.60     3438.05     63.45 o 
   7   6  19       11.31      125.27     69.86 o 
   8   6  19      559.56      426.83     54.34 o 
   9   6  19       10.62       70.14     77.56 o 
  10   6  19     3422.10     3050.47    131.60 o 
   1   7  19      753.99      801.49     51.57 o 
   2   7  19        3.46       76.45     61.36 o 
   3   7  19     3052.28     3032.82     63.12 o 
   4   7  19        0.68       72.60     60.85 o 
   5   7  19      515.46      565.02     55.44 o 
   6   7  19       61.21      140.14     68.99 o 
   7   7  19      493.59      545.19     60.13 o 
   8   7  19     1190.84     1226.20     72.94 o 
   9   7  19      295.90      292.20    110.95 o 
   0   8  19     1015.57     1116.33     88.78 o 
   1   8  19     7725.07     7920.27     77.88 o 
   2   8  19       32.20      109.14     61.74 o 
   3   8  19        1.98      103.90     58.06 o 
   4   8  19      909.02     1116.08     58.13 o 
   5   8  19      706.56      871.40     58.12 o 
   6   8  19      570.84      497.72     58.06 o 
   7   8  19      809.49      739.58     84.45 o 
   8   8  19      395.66      332.75    109.40 o 
   9   8  19     2114.31     1856.20    220.58 o 
   1   9  19       87.04      158.18     56.23 o 
   2   9  19     2398.17     2401.86     63.93 o 
   3   9  19      377.22      389.13     60.23 o 
   4   9  19       90.29      150.27     62.62 o 
   5   9  19      385.33      494.39     69.45 o 
   6   9  19     3059.92     3006.70    136.49 o 
   7   9  19      708.18      653.05    210.83 o 
   8   9  19     3168.43     3058.91    216.87 o 
   0  10  19     8240.18     8489.01    119.34 o 
   1  10  19      245.62      346.17     57.71 o 
   2  10  19      391.90      341.76     67.24 o 
   3  10  19      205.93      176.87     93.41 o 
   4  10  19      169.31      214.38    147.70 o 
   5  10  19      165.48      290.56    252.28 o 
   6  10  19     3830.74     3395.72    241.45 o 
   1  11  19     1886.16     1998.34     92.31 o 
   2  11  19       83.44       -5.15    141.71 o 
   3  11  19     1634.40     1821.60    215.56 o 
   5  11  19       58.58      -16.40    204.71 o 
   1  12  19      778.49       92.06    288.16 o 
   2  12  19      623.16      576.22    183.00 o 
   0   0  20     1635.74     1569.27    142.21 o 
   1   0  20     3305.27     3477.82    111.95 o 
   2   0  20      110.41       18.14     91.54 o 
   3   0  20      994.59      912.83     96.55 o 
   4   0  20       71.46       97.62     90.74 o 
   5   0  20      251.47      262.93    100.55 o 
   6   0  20     3118.06     3160.58    141.59 o 
   7   0  20      200.22      127.15    102.12 o 
   8   0  20      301.68      394.24    157.21 o 
   9   0  20      384.06      278.38    220.86 o 
  10   0  20       71.39       56.15    205.58 o 
   1   1  20      941.04     1064.53     67.87 o 
   2   1  20      924.69      849.73     63.75 o 
   3   1  20      478.04      467.47     63.03 o 
   4   1  20     3643.21     3799.97     83.63 o 
   5   1  20       62.91       85.75     76.15 o 
   6   1  20      459.78      483.11     77.76 o 
   7   1  20        3.20       67.48     85.31 o 
   8   1  20     1673.96     1587.52    118.00 o 
   9   1  20      322.24      162.31    131.11 o 
  10   1  20      323.26      145.11    121.27 o 
   0   2  20      144.48      123.63     70.64 o 
   1   2  20       83.70       66.85     56.00 o 
   2   2  20    24731.15    24356.25    183.74 o 
   3   2  20       92.77      126.58     57.38 o 
   4   2  20      643.25      668.24     58.32 o 
   5   2  20     2002.16     1963.26     65.32 o 
   6   2  20    11349.78    11413.12    130.42 o 
   7   2  20      688.69      693.64     72.49 o 
   8   2  20       62.38       40.73    153.31 o 
   9   2  20      565.28      413.28    123.20 o 
  10   2  20     8245.39     7576.82    181.90 o 
   1   3  20        9.31       46.67     58.89 o 
   2   3  20      190.55      151.43     50.54 o 
   3   3  20       32.77       57.09     54.23 o 
   4   3  20      699.48      640.69     56.00 o 
   5   3  20     2116.37     1931.76     60.65 o 
   6   3  20      587.46      478.82     53.91 o 
   7   3  20       55.15       65.65     61.07 o 
   8   3  20     6272.69     5917.53    118.86 o 
   9   3  20     2158.22     2020.78    112.10 o 
  10   3  20        1.78        6.97    148.67 o 
   0   4  20      195.88      238.52     76.55 o 
   1   4  20       23.78       75.15     55.51 o 
   2   4  20     1504.39     1514.70     58.05 o 
   3   4  20      975.94     1010.91     56.57 o 
   4   4  20       99.17      153.14     59.06 o 
   5   4  20     1586.03     1566.57     56.82 o 
   6   4  20     1194.20     1182.52     56.52 o 
   7   4  20     1489.24     1550.18     62.72 o 
   8   4  20       74.32      149.32     88.83 o 
   9   4  20      270.42      186.74    105.46 o 
   1   5  20     2364.66     2408.98     64.86 o 
   2   5  20     2906.38     2990.65     67.34 o 
   3   5  20        5.28       37.92     56.66 o 
   4   5  20      311.20      282.68     53.40 o 
   5   5  20      850.25      709.49     54.70 o 
   6   5  20     1947.59     1798.89     59.02 o 
   7   5  20      334.16      298.99     66.83 o 
   8   5  20     8640.81     8192.44    140.82 o 
   0   6  20        1.47      118.33    101.66 o 
   1   6  20      797.71      840.49     59.63 o 
   2   6  20    12255.80    12282.19     96.52 o 
   3   6  20       41.49      103.05     60.01 o 
   4   6  20     1838.09     1896.35     58.92 o 
   5   6  20      303.15      289.60     55.01 o 
   6   6  20     8650.56     8608.63    122.66 o 
   7   6  20      185.11      100.72     99.14 o 
   8   6  20      146.25      134.63    181.69 o 
   1   7  20        1.71      196.17     67.47 o 
   2   7  20      245.57      306.32     54.62 o 
   3   7  20      327.47      489.58     54.04 o 
   4   7  20      901.78      921.87     62.56 o 
   5   7  20        8.62       -2.98     80.89 o 
   6   7  20      141.76       18.82    141.93 o 
   0   8  20      369.68      486.20    105.30 o 
   1   8  20     2691.63     2990.06     70.91 o 
   2   8  20       44.15      116.89     71.01 o 
   3   8  20        3.07       84.64     96.51 o 
   4   8  20       13.69       33.83    125.55 o 
   5   8  20       39.98      185.64    233.47 o 
   1   9  20      476.67      806.33    185.19 o 
   2   9  20     6214.25     5790.59    230.76 o 
   3   9  20     4541.46     4249.84    266.78 o 
   4   9  20     2834.40     3286.79    264.61 o 
   0  10  20     1090.69      889.42    275.47 o 
   1  10  20      767.89      548.05    282.65 o 
   1   1  21     7045.26     7058.65     98.73 o 
   2   1  21       60.15      165.54     75.80 o 
   3   1  21       27.07       66.32     82.47 o 
   4   1  21     1068.76     1070.31     80.98 o 
   5   1  21      357.09      313.62     94.28 o 
   6   1  21       24.72      -15.13    209.85 o 
   7   1  21     4197.49     4073.26    263.63 o 
   0   2  21      874.86      894.02     99.97 o 
   1   2  21     4328.81     4417.12     88.07 o 
   2   2  21      286.99      413.72     65.98 o 
   3   2  21     3451.44     3296.11     85.44 o 
   4   2  21     3529.58     3774.52    101.06 o 
   5   2  21      161.69      150.22    101.32 o 
   6   2  21       40.97       65.42    160.16 o 
   7   2  21     8306.80     8542.42    310.72 o 
   1   3  21        3.84       34.71     68.25 o 
   2   3  21      494.60      434.46     60.89 o 
   3   3  21     4522.98     4792.14     78.62 o 
   4   3  21      171.14      122.01     68.10 o 
   5   3  21     4337.47     4161.22     97.30 o 
   6   3  21      214.58      172.01     99.59 o 
   0   4  21      172.05      147.75     79.27 o 
   1   4  21     2359.80     2366.24     63.88 o 
   2   4  21       88.68      113.69     60.93 o 
   3   4  21      641.92      667.59     65.01 o 
   4   4  21        0.66       11.71     78.92 o 
   5   4  21       89.15       45.18     80.70 o 
   6   4  21      331.22      287.54     91.41 o 
   7   4  21     2004.30     1804.38    239.43 o 
   1   5  21      718.47      542.74     67.79 o 
   2   5  21      966.87      888.68     69.35 o 
   3   5  21     2483.97     2358.30     75.68 o 
   4   5  21      174.52      122.16     70.23 o 
   5   5  21     1379.20     1235.35     88.64 o 
   6   5  21      175.81      157.16    133.07 o 
   0   6  21     1567.02     1758.50    130.88 o 
   1   6  21     2636.06     2627.54     91.70 o 
   2   6  21      375.91      331.12     73.51 o 
   3   6  21     5119.76     5019.30     93.16 o 
   4   6  21       48.59      131.17    145.82 o 
   1   7  21     7462.90     7238.07    256.77 o 
   2   7  21      218.29       74.74    235.01 o 
   3   7  21      278.54      170.20    187.43 o 
   0   8  21        7.14      501.51    267.52 o 
   1   8  21     3705.71     3933.20    334.81 o 
   0   0  22      710.99      838.13    202.26 o 
   1   0  22     5311.73     5648.72    184.32 o 
   2   0  22     5486.97     5308.62    253.18 o 
   3   0  22      670.57      511.35    187.70 o 
   1   1  22     7958.74     8065.96    165.84 o 
   2   1  22    12426.08    12131.22    228.31 o 
   3   1  22       73.40       56.81    188.19 o 
   0   2  22     3134.60     3183.59    228.86 o 
   1   2  22       73.84      102.42    110.22 o 
   2   2  22        8.94       38.96    197.11 o 
   3   2  22      165.37      159.72    193.37 o 
   4   2  22       61.60      106.88    191.36 o 
   5   2  22      319.58       96.08    221.32 o 
   1   3  22      121.91      204.10    190.30 o 
   3   3  22     9317.45     8239.93    305.13 o 
   1   4  22       55.88       41.73    110.68 o 
   2   4  22     1257.28      987.95    114.17 o 
   1   5  22     1170.05     1013.55    174.67 o 
                                                 
